# Supplementary material for: Carnosine as a protective metabolic mediator in inflammatory lung injury by inhibiting macrophage infiltration and M1-like polarization
Source: Front Pharmacol. 2025 Nov 21;16:1689575. doi: 10.3389/fphar.2025.1689575 (PMC12679277; doi:10.3389/fphar.2025.1689575)
Supplement: Supplementary file 1 [file Table2.xlsx]

## Sheet: Sheet1
sample	C1	C2	C3	C4	LPS1	LPS2	LPS3	LPS4	PaPain1	PaPain2	PaPain3	PaPain4
Lactamide	1259.77	1360.07	1739.87	1411.67	946.31	936.425	1182.76	1150.2	1246.2	1059.72	836.444	1237.87
1,3-Dimethyluracil	778.04	785.483	911.69	720.658	1071.33	1168.25	1094.15	1342.01	919.007	792.968	711.14	900.45
10-Hydroxydecanoic Acid	1252.86	688.354	613.599	1036.45	910.241	1443.85	1221.34	1074.91	540.753	908.067	749.423	852.973
12-Hydroxydodecanoic Acid	851.894	623.963	511.543	748.788	894.45	1213.25	978.893	1005.97	445.863	685.981	634.658	631.24
14(Z)-Eicosenoic acid	594.508	1125.55	624.324	1162.97	740.417	408.618	674.912	582.908	465.099	894.025	902.777	1144.12
1-Amlnocydohexanecarboxylic Acid	798.755	950.328	1309.16	752.85	1276.8	1116	1152.97	1285.81	618.415	395.413	358.236	456.988
1-Dodecyl-2-pyrrolidinone	1242.16	1369.3	1189.53	1037.49	967.908	1015	1316.81	1295.88	1423.13	1281.4	1153.31	1023.93
1-Methylhistamine	1361.56	1625.25	2118.49	1357.53	1016.23	1509.71	1367.06	1180.76	829.49	1128.86	533.33	947.073
1-Methylhistidine	705.29	757.912	813.613	788.2	1295.21	641.904	1232.91	763.391	2132.45	2175.21	1857.94	2202.96
1-Oleoyl-Sn-Glycero-3-Phosphocholine	991.011	1082.8	1126.77	889.433	885.762	638.632	753.193	924	1110.72	1294.83	1201.88	1441.19
1-Palmitoyl-Sn-Glycero-3-Phosphocholine	1219.4	1105.79	1169.61	1052.29	945.741	874.615	934.342	980.179	934.244	1026.48	966.373	1066.82
1-Stearoyl-Sn-Glycerol-3-Phosphocholine	1213.29	1216.8	1286.92	1013.25	832.648	1024.07	1019.03	1054.38	945.07	939.475	896.904	1037.62
1-Tetradecylamine	763.534	918.711	793.953	733.054	938.841	909.599	1319.3	722.925	899.753	955.51	800.387	922.653
2,4-Dihydroxybenzoic acid	1525.17	1177.44	1649.7	1570.5	2003.76	1750.04	1607.41	1619.06	326.603	272.87	281.06	346.177
2,4-Dimethylbenzaldehyde	20.9718	22.6875	14.603	17.5986	14.636	9.57517	11.1435	13.169	4.09946	11.1068	8.3279	2.84013
2-Aminopyridine	850.983	910.712	1376.25	1039.13	1566.18	1636.58	857.51	1034	2031	406.094	836.588	1650.25
2-Deoxy-D-galactose	1248.71	1174.45	1176.4	1106.78	855.116	696.532	995.761	749.537	1496.87	1798.6	1362.02	1815.49
2-Furoic acid	960.401	1047.92	1453.53	1005.91	1037.77	919.941	1042.41	1156.33	1021.14	931.523	754.978	1090.31
2-Hydroxy cinnamic acid	814.932	986.72	1639.87	1287.78	1269.49	1068.51	802.283	967.74	926.549	820.652	459.014	1458.74
2-Hydroxy-3-methylbutyric acid	823.824	584.201	899.607	699.178	1555.33	1233.59	1082.1	1168.87	548.244	787.212	732.504	872.312
2-Hydroxyquinoline	231.104	205.249	1608.29	155.312	1438.33	1127.15	594.542	2456.19	1230.9	452.101	572.428	713.018
2-Ketobutyric acid	1037.99	798.838	1068.62	1121.98	1380.68	734.978	847.613	1052.15	1119.66	1357.69	912.722	1105.56
2-Ketohexanoic acid	767.254	553.353	725.857	1046.47	1117.39	730.859	587.291	790.833	654.009	1399.04	714.274	1142.21
2-Thiouracil	1040.58	604.974	1012.25	802.759	1004.86	850.372	750.491	938.867	1267.32	965.514	867.673	1266.67
3-(1-Pyrazolyl)-L-alanine	981.504	1195.8	1259.67	1140.14	1066.89	916.696	1496.13	1056.46	1424.37	1218.6	1344	1963.19
3-Hydroxy-3-Methylpentanedioic acid	1540.91	1065.66	1417.75	1503.36	717.302	564.373	625.386	725.044	1533.6	1419.07	1243.2	1243.45
3-Hydroxybutyrate	790.215	543.622	559.297	747.217	1422.93	1281.54	1685.02	1136.71	843.02	1033.4	715.028	709.415
3-Indolepropionic acid	1698.5	1433.79	1442.23	2042.32	1445.91	625.292	1762.87	1633.47	434.492	602.427	608.662	670.798
3-Methyl-2-Oxobutanoic acid	1039.14	824.094	1011.29	1220.47	949.117	930.664	882.797	1116.42	738.302	932.29	805.769	795.955
3-Methyluridine	1189.26	875.998	1178.53	1153.98	1203.97	1090.43	954.482	1027.55	881.06	830.107	725.869	1110.74
4-Acetamidobenzoic acid	1120.72	891.075	1005.38	1155.94	3104.09	2596.58	2426.77	1196.67	506.709	555.083	314.333	603.653
4-Acetamidophenol	1484.26	1323.46	1313.81	1334.58	1057.9	1109.54	1014.22	861.374	1051.42	808.585	1044.23	947.816
3,5-di-tert-Butyl-4-hydroxybenzaldehyde	288.251	580.106	2598.45	416.374	1483.95	870.85	527.156	636.011	675.362	318.166	280.532	414.607
4-Morpholinepropanesulfonic acid	1394.67	2622.78	1154.68	923.413	1060.86	864.699	871.946	1077.93	1697.24	783.083	22010.7	929.715
4-Nonylphenol	58.9494	105.87	217.924	68.03	1142.75	624.656	253.485	457.259	781.847	1294.98	429.072	738.853
4-Pyridoxic acid	708.813	501.18	576.938	526.172	1461.45	1056.9	1092.23	875.607	229.66	386.81	151.58	260.174
5-Formylsalicylic acid	436.338	960.407	545.244	510.785	2758.9	1748.6	1651.25	1530.52	825.379	757.309	564.197	133.02
6-Hydroxyhexanoic acid	733.657	719.627	1024.47	668.931	1072.78	1221.89	1082.84	1037.48	562.308	701.955	604.543	695.894
6-Methoxyquinoline	2323.37	1662.61	2001.76	1630.01	477.666	875.23	1069.11	694.079	664.559	1039.67	506.249	584.142
8-Hydroxyquinoline	912.292	731.058	644.84	997.27	1032.36	890.267	1197.98	1002.8	1093.72	1089.87	782.662	1247.9
Acetylcholine	992.974	912.748	1329.74	846.72	840.027	949.979	911.286	1008.9	1145.78	1314.56	947.803	1299.34
Acetyl-L-carnitine	1123.17	974.837	1474.96	944.583	699.762	767.902	718.536	736.318	911.418	1457.55	987.313	1101.51
Adenosine 5'-monophosphate	54.9197	61.149	155.432	165.457	104.133	65.5818	88.6292	50.5574	2698.04	480.794	562.88	5886.07
Adrenic acid	669.525	995.498	316.666	833.055	948.019	1073.89	937.358	860.561	431.946	646.059	936.28	844.767
Allantoin	1136.59	920.069	1252.8	1082.88	1361.93	1054.06	1093.37	1214.25	1160.6	765.408	700.579	1006.14
All-cis-4,7,10,13,16-docosapentaenoic acid	537.726	918.298	348.931	653.622	888.331	1336.82	961.497	990.6	653.996	866.138	770.707	996.523
Allopurinol	714.363	651.082	401.876	910.345	1372.37	1062.77	1375.33	1276.63	801.639	727.887	624.052	1111.95
AMK	595.427	560.149	447.568	375.983	203.805	355.536	247.422	402.676	349.181	264.985	1088.35	329.019
Arachidic Acid	252.441	189.812	181.247	213.28	126.565	82.1622	134.079	45.0802	235.651	168.207	245.852	312.298
Arachidonic acid	800.02	1391.4	694.228	968.055	748.565	872.057	878.872	1054.01	723.848	825.073	858.638	1095.38
Azelaic acid	769.597	606.474	1538.22	575.412	830.853	896.217	514.827	849.087	1578.46	1602.27	3546.29	1885.07
Betaine	757.75	949.13	1198.49	760.006	980.931	950.559	1048.4	1043.01	906.619	942.441	856.832	1035.95
Bilirubin	1844.04	1921.1	390.116	1685.6	412.658	1093.01	1935.21	1322.12	660.483	1793.48	2772.44	1838.59
Biliverdin	683.306	729.015	1265.13	502.945	854.73	1032.32	740.075	1159.59	1137.33	1105.03	1270.77	1388
Bufexamac	1271.79	1250.17	2097.57	957.45	947.331	1041.75	946.811	1637.31	837.53	637.975	790.515	744.492
CAR 14:0	820.377	650.547	926.933	594.656	725.562	873.064	630.397	773.866	1102.18	1419.97	946.927	1275.55
CAR 14:1	687.007	517.701	907.393	511.506	695.204	985.588	680.63	878.941	986.55	1513.29	966.163	1239.93
CAR 16:1	737.648	534.703	937.317	467.705	652.535	875.408	652.63	839.961	1025.47	1584.48	1139.81	1454.78
CAR 16:2	907.317	684.211	1019.51	516.242	714.134	1237.51	786.791	942.694	778.071	1250.77	850.251	908.995
CAR 16:3	841.495	659.602	1110.17	562.76	789.564	1144.46	757.954	1130.92	890.464	1118.19	819.609	838.049
CAR 18:0	1230.44	934.759	1139.92	846.45	713.803	843.177	825.947	893.031	1039.89	1096.21	847.49	1091.59
CAR 18:1	645.13	548.114	803.355	508.384	675.428	831.03	640.015	948.964	1317.98	1584.72	965.495	1394.57
CAR 18:2	835.916	652.837	931.542	568.256	826.233	1127.25	822.093	1086.89	940.434	1310.81	832.628	1034.8
CAR 18:3	1435.55	690.3	1077.49	48.8639	1175.46	1918.15	1114.14	1256.91	575.743	1222.37	951.54	912.75
CAR 20:4	694.555	712.691	1127.13	550.635	910.712	993.444	880.989	1040.74	1068.75	1193.82	823.731	1051.46
CAR 20:5	995.671	824.726	1354.89	668.455	781.263	1123.41	862.07	1005.93	836.649	1034.06	862.617	855.423
CAR 4:0-2peaks	2109.38	1314.39	1973.21	947.697	590.619	727.146	703.954	613.841	840.501	1153.77	1018.55	1012.09
CAR 5:0-All	1282.07	908.098	1337.94	1701.56	909.568	1610.68	924.006	969.373	1395.15	1121.74	744.687	1014.96
Choline	917.901	1051.15	1080.51	817.691	1118.84	1147.23	1153	1154.49	967.033	731.953	901.393	807.991
Cinnamoylglycine	1399.04	794.961	1053.95	1414.95	2312.44	1949.42	1962.9	1473.03	527.639	559.161	341.991	625.813
Cis-11,14-Eicosadienoic acid	807.381	964.174	357.249	941.115	952.848	1040.76	860.533	1024.37	519.908	687.315	804.268	1280.68
cis-7-Hexadecenoic acid	1636.46	1118.51	930.098	1123.78	220.228	242.493	184.977	652.031	146.274	1142.3	1907.62	784.722
Cis-8,11,14-Eicosatrienoic acid	435.72	1172.08	480.817	504.763	755.361	930.127	832.786	782.353	635.669	932.568	1080.48	1393.18
Citraconic acid	1209.72	1179.53	1664.63	1193.46	1141.51	849.317	1127.34	1257.54	825.437	1604.16	937.296	959.047
Citric acid	990.678	1100.59	1474.42	1085.62	1049.02	943.878	1049.08	1229.74	1017.43	850.409	715.969	1030.42
Clozapine	429.851	388.32	790.36	455.942	1207.09	718.035	680.552	533.946	860.615	1292.32	760.536	1039.35
Corticosterone	498.015	794.252	529.13	734.615	650.708	543.576	409.191	807.702	3291.54	565.851	2333.31	672.395
Creatine	884.71	1012.72	1463.18	754.85	901.166	771.623	802.498	848.087	1124.44	1321.88	813.243	1303.55
Creatinine	828.453	753.848	868.428	742.917	1155.01	996.581	1127.68	917.122	1045.23	1194.89	876.081	1085.09
Cytidine	1528.12	1673.52	2439.41	936.477	769.208	903.842	839.31	1047.72	1140.34	989.372	618.027	1151.1
Cytosine	1251.43	1337.96	1743	1363.74	1145.75	1113.02	1044.28	1149.48	1052.03	800.941	739.489	1057.58
Arginine	1148.83	1149.37	1220.67	1177.51	1214.13	965.645	1486.58	1150.32	1269.1	1041.24	726.131	1337.27
D-2-Aminoadipic acid	1165.91	847.937	1136.19	897.381	926.015	943.004	1019.82	942.737	1004.19	1298.86	1064.43	948.909
Decanoylcarnitine	947.993	988.784	1402.54	685.481	694.855	817.099	721.385	844.557	822.261	1179.1	970.927	865.933
DEET	913.058	749.768	567.794	567.708	260.676	481.356	691.839	348.914	956.008	1034.13	1094.9	1061.62
Deoxycholic acid	1092.4	468.953	455.872	290.767	288.628	367.335	236.148	472.647	745.683	348.291	414.07	683.869
Glucose	1329.53	1232.71	1210.04	1329.75	894.837	961.758	1029.3	977.929	1378.38	1351.38	1245.66	1248.69
Histidine	831.629	887.643	1242.45	1297.4	1002.6	722.735	834.382	652.779	1028.91	957.226	1283.16	1791.09
Dihydrocapsaicin	1209.25	950.922	1571.47	621.473	660.514	365.213	393.919	518.126	1060.21	1148.81	732.226	932.025
2-Aminooctanoic acid	1735.17	1690.03	1740.28	1149.03	1036.67	743.422	888.455	903.513	859.696	842.459	774.697	1067.68
Alanine	925.795	1301.95	2087.38	870.235	1184.83	951.019	927.019	1296.97	1137.41	909.311	758.789	1260.11
Dihydrosphingosine	276.392	255.368	266.641	187.874	250.092	257.777	295.611	431.207	233.346	227.822	268.261	245.866
Leucine	1254.3	1186.92	1168.57	1131.09	1074.96	668.839	1028.07	981.616	1337.67	1314.58	867.434	1532.03
Glutamic acid	852.208	1176.2	2497.16	825.545	1070.68	953.174	1017.28	852.589	952.116	827.862	1179.92	1026.76
Indole-3-lactic acid	835.124	664.68	629.94	897.026	965.128	884.38	1219.98	971.522	1090.48	1146.75	843.205	1273.92
Lactic acid	1497.27	1423.45	2529.43	1135.73	993.732	1084.15	963.199	1433.95	697.942	623.852	553.549	754.287
Lysine	1021.66	1158.37	1216.22	1131.72	980.443	773.293	1134.86	1011.01	1347.66	1334.98	833.944	1557.94
Stachydrine	802.543	954.482	1316.96	758.183	1287.76	1121.15	1163.41	1284.72	617.733	397.195	357.216	456.268
Threonine	721.739	972.413	1342.23	820.307	1326.4	909.619	1268.47	1137.75	1402.4	1136.95	929.395	1401.49
Valine	1181.95	1060.44	1226.48	1286.03	1168.19	879.694	1244.63	858.723	1141.76	1088.76	766.202	1191.08
Malic acid	1422.57	854.029	3523.94	1169.03	1652.19	932.504	996.257	1192.92	1467.71	946.084	851.817	2091.04
Methionine	1173.11	1188.06	1097.71	1130.07	1199.54	784.968	984.505	859.159	1441.32	1244.21	954.746	1740.41
Docosahexaenoic acid	943.022	1171.54	621.326	1058.18	724.136	908.029	901.257	1201.28	606.219	759.912	755.692	776.312
Docosanamide	335.682	774.501	989.257	847.052	1245.18	2791.36	3000.77	2653.7	946.025	1448.28	1251.9	3204.77
Docosanoic acid	344.415	224.33	269.556	333.722	222.279	118.086	213.49	187.049	269.62	351.632	199.239	295.147
Docosapentaenoic acid	1057.87	1140.05	493.645	1094.73	729.396	947.876	826.811	1080.63	489.984	765.643	763.191	689.012
Dodecanedioic aicd	1579.76	954.375	1227.37	1066.09	1385.69	1619.18	1447.77	1174.24	561.985	627.984	593.82	687.931
Dodecyl sulfate	233.055	177.231	286.827	192.763	155.794	132.49	115.02	158.561	564.623	189.384	800.96	228.292
Dodecylamine	1374.67	1380.83	1406.49	1006.03	1111.87	1039.17	1482.04	1365.85	1759.69	1534.25	1471.73	1384.94
Dodecyltrimethylammonium	1731.12	907.882	969.662	810.858	926.284	681.395	730.918	558.813	324.601	211.849	437.02	184.69
Pantothenic acid	1235.46	874.393	1441.32	1101.29	1316.94	1232.65	1342.88	1248.24	798.261	639.714	599.978	794.99
Phenylalanine	789.218	1001.42	788.705	1005.51	1021.67	861.924	1055.75	823.503	1250.49	1111.03	1135.84	1273.81
Pipecolinic acid	998.706	842.421	1015.89	945.75	1539.32	960.879	1214.92	1113.17	1012.17	1017.28	966.687	1028.67
D-Ribose5-phophate	758.232	1098.24	723.448	1047.59	1125.7	1394.21	963.879	1594.1	1037.61	463.512	899.877	1356.22
Tagatose	1418.98	1076.26	1514.96	1367.47	828.798	655.959	635.742	776.121	1353.29	1328.07	1385.21	1216.47
Eleostearic acid	1409.19	1046.92	526.708	1138.71	689.232	1163.05	1048.63	1012.9	575.349	615.735	669.36	689.422
Epsilon caprolactam	396.639	701.211	439.804	570.141	295.783	344.942	405.869	326.127	404.811	437.78	389.944	420.458
Ferulic acid	1228.35	1167.21	1092.15	1684.96	1329.02	909.23	924.382	771.236	635.169	916.909	315.369	1170.58
Flurandrenolide	1187.48	591.525	597.087	618.521	509.394	543.144	492.762	676.862	710.011	414.351	1187.56	488.775
gamma-Muricholic Acid	362.04	396.454	671.643	177.66	449.898	303.09	315.368	1031.17	1302.64	592.692	1079.39	3842.19
Glucoheptonic acid	1334.22	1082.11	1380.42	1380.76	827.119	651.149	611.251	881.561	1406.2	1429.07	1429.61	1287.29
Gluconic acid	913.197	982.078	1573.08	938.827	1166.56	873.594	957.775	919.993	916.144	959.063	922.006	1080.54
Glu-Leu	1271.27	893.462	1177.68	1402.72	929.222	658.46	908.333	843.764	1477.29	1210.95	1021.37	1436.41
Gly-Tyr	375.574	258.629	142.533	296.724	1183.74	968.56	660.835	766.916	578.722	201.007	627.445	297.621
Guanine	1733.02	838.845	735.25	2652.69	1285.01	836.549	1767.17	352.323	1132.93	1352.37	1190.46	1227.26
Guanosine	1416.88	962.223	230.384	1890.38	927.685	609.341	1434.95	389.656	1023.82	1998.89	980.46	1134.91
Heneicosanoic acid	473.458	397.183	464.206	506.373	516.086	411.484	488.425	266.881	681.362	602.646	461.428	490.039
Hexanoyl glycine	961.542	336.394	884.097	390.917	661.061	381.988	301.371	564.019	1131.45	1571.69	1253.56	856.772
Hexanoylcarnitine	1332.67	796.142	1429.49	524.23	549.985	722.153	616.557	751.214	912.029	1648.77	1526.09	1120.63
Hippuric acid	1106.03	675.9	993.893	1066.29	2238.85	1802.57	2251.05	1086.31	527.159	572.425	315.379	564.189
Histamine	912.21	1026	1431.28	1170.9	1594.73	1810.15	937.043	1034.31	2116.81	392.888	765.617	1634.01
Hydroxyisobutyrate	1027.8	661.68	693.038	885.001	2106.13	1677.27	1966.49	1661.53	838.989	729.046	662.985	693.405
Hypoxanthine	331.108	258.143	64.2693	488.896	1089.84	542.505	762.007	600.592	775.662	787.444	590.321	1043.99
Imidazosagatriazinone	80.9344	127.89	297.328	229.69	320.733	202.408	339.266	360.51	271.03	407.208	230.606	389.702
IMP	255.846	146.205	1007.33	333.539	636.286	97.979	98.5402	141.813	3105.05	101.452	466.147	2490.71
Indole-3-acetamide	881.206	913.609	1024.33	836.575	843.28	823.951	822.828	960.907	984.751	880.005	931.142	911.724
Indoxyl sulfate	749.707	725.201	1275.26	968.974	1816.7	2341.12	1262.63	1477.33	847.561	545.308	614.247	459.245
Inosine	586.546	604.361	130.469	835.528	1310.83	1158.14	1484.17	1298.72	837.01	829.003	718.263	1092.49
Irisone	639.115	811.821	698.033	704.996	701.848	1741.44	1039.3	1462.1	841.73	968.303	1937.02	1145.68
Carnitine	951.875	1038.16	1258.01	879.987	925.799	729.34	884.187	816.339	1409.91	1786.8	1597.41	1428.33
Citrulline	1237.26	647.419	1265.57	982.033	1349.95	891.609	1129.35	1078.16	720.528	781.701	588.73	908.101
Ornithine	925.466	1113.53	957.577	1122.83	931.808	664.082	1417.97	1159.32	1218.79	1055.67	758.667	1418.81
Allo-Isoleucine	1119.11	1235.31	1109.98	1285.91	1434.49	946.714	1420.71	1105.63	1630.65	1360.89	948.164	1901.54
Ergothioneine	664.105	782.904	1738.36	662.128	901.273	701.804	643.791	990.564	1111.57	784.971	812.085	1277.77
Leucylproline	874.657	935.753	1328.22	723.795	1293.18	1021.99	953.863	1069.36	667.147	690.483	678.414	947.563
Levothyroxine	471.731	643.107	601.056	512.685	1623.66	1979.74	1611.87	1446.82	858.209	1033.88	976.508	1023.15
Glutamine	1081.04	1581.63	1080.26	1180.78	927.348	1024.24	1063.32	996.954	1508.78	1390.59	872.914	1224.82
Glutathione oxidized	1144.18	268.721	3154.15	616.143	827.286	610.625	428.409	657.867	738.948	284.716	504.797	681.355
Lignoceric acid	204.331	262.509	224.086	177.847	159.335	232.794	176.361	306.713	156.823	201.89	137.754	188.679
Linoleic acid	863.108	832.748	336.418	724.679	662.612	813.784	795.405	922.485	555.261	690.602	819.214	616.677
Linoleoyl ethanolamide	318.378	703.931	450.575	458.573	389.204	372.373	451.273	401.125	1446.08	408.657	1132.45	581.008
LPA 15:0	949.593	960.834	1234.32	992.133	1034.2	997.373	913.581	1148.37	979.715	992.689	893.658	893.44
LPA 16:0-2peaks	1193.2	1125.97	1089.01	1092.46	1305.63	1239.61	1120.82	1289.6	936.718	874.442	946.722	963.154
LPC 14:0/0:0	971.829	882.677	1022.69	832.913	1032.31	956.492	967.934	1151.4	987.589	1037.95	969.671	1172.93
LPC 15:0/0:0	1125.24	849.111	914.903	835.86	1301.22	1309.14	1130.32	1355.54	935.48	884.834	761.786	883.693
LPC 16:0	1223.4	1192.66	1507.4	1137.07	1036.15	940.357	923.879	1094.57	987.592	1006.08	934.58	1081.43
LPC 16:1/0:0	1151.24	1116.31	1282.91	1051.53	824.544	535.299	664.29	877.534	1145.17	1492.15	1445.07	1781.77
LPC 16:2/0:0	1480.56	1010.32	1286.71	949.769	1191.66	994.797	1268.95	1233.65	1008.22	1023.53	879.901	914.756
LPC 17:0/0:0	993.852	925.778	946.65	765.401	1075.04	1372.14	1274.73	1380.89	897.717	812.006	720.595	822.582
LPC 17:1/0:0	845.564	896.229	887.248	730.249	1011.91	807.709	905.621	1171.16	1123.62	1243.31	1009.02	1357.04
LPC 17:2/0:0	1304.56	1096.02	1215.47	1216.45	1041.12	1037.98	936.659	1363.91	1149.54	1143.27	972.324	1437.52
LPC 18:0	1223.28	1348.47	1717.55	1098.4	901.78	1068.3	1015.59	1136.05	974.836	912.141	896.375	1015.37
LPC 18:1	971.615	1138.27	1357.81	947.296	941.233	669.861	721.191	959.902	1129.06	1279.96	1171.28	1478.79
LPC 18:2/0:0	1169.76	1103.15	1122.11	997.687	952.04	901.573	987.963	1052.18	990.479	1093.65	931.857	1130.66
LPC 18:3/0:0	1538.85	1150.81	1208.83	1147.3	813.843	949.02	894.706	1032.48	941.318	1044.32	902.938	1253.32
LPC 19:0/0:0	872.757	876.091	822.024	743.976	912.606	1084.02	1013.78	1130.04	917.02	1039.51	858.285	912.685
LPC 19:1/0:0	739.24	984.846	939.432	589.91	1151.23	978.328	967.498	1264.88	983.45	1226.66	1011.65	1241.11
LPC 20:0/0:0	1720.71	1300.84	1380.59	1375.61	809.617	643.322	732.93	880.772	1067.22	1157.17	1112.3	1054.55
LPC 20:1/0:0	878.623	1052.6	1144.21	818.426	939.825	674.032	811.848	1016.28	1112.63	1361.93	1134.58	1243.57
LPC 20:2/0:0	880.464	1038.22	963.211	786.652	1022.25	704.221	819.65	985.163	1103.17	1321.16	1039.94	1352.52
LPC 20:3/0:0	892.276	1313.63	1134.9	923.673	728.368	442.08	592.276	783.063	1317.9	1575.99	1239.39	1778.48
LPC 20:4/0:0	904.418	1230.76	1105.21	820.908	796.711	678.241	809.607	1084.4	1241.93	1089.83	1008.98	1233.59
LPC 20:5/0:0	1041.15	1109.12	1093.18	898.708	970.439	1003.89	973.139	1213.57	736.802	984.199	875.36	1109.96
LPC 22:4/0:0	859.846	1162.48	791.608	856.884	991.119	646.252	695.694	844.469	1030.47	1206.83	942.031	1444.17
LPC 22:5/0:0	1556.44	1378.13	1137.76	1293.58	791.589	564.811	698.198	813.746	859.111	1156.3	976.2	1270.34
LPC 22:6/0:0	1183.47	1380.39	1147.56	1199.03	665.343	566.362	695.336	966.071	1110.03	1097.03	955.385	1198.21
LPC O-14:0	1281.69	1252.1	1260.69	1363.03	1289.63	1364.54	1228.58	1414.17	644.604	582.396	517.329	788.735
LPC O-16:0	1164.07	1084.65	1232.08	1077.99	953.922	994.136	956.78	965.094	977.248	946.312	835.239	1053.37
LPC O-16:1	1024.37	1023.56	1153.71	889.64	1037.78	1068.64	1070.16	1077.83	755.326	834.08	717.384	875.946
LPC O-18:0	1181.05	1167.42	1206.41	1053.31	924.998	1111.66	1037.03	991.557	855.776	849.341	780.405	920.415
LPC O-18:1	886.264	967.514	1028.82	855.6	1107.86	1152.18	1094.64	1103.62	900.381	734.366	700.987	1028.73
LPC O-18:2	1030.81	924.992	953.397	960.357	1321.47	1563.81	1279.07	1272.13	817.468	513.22	477.448	864.765
LPE 15:0	947.316	1012.36	1197.75	943.269	962.045	935.512	897.746	1070.89	974.934	1000.51	905.793	927.785
LPE 16:0	1369.36	1112.13	1245.7	1161.22	1060.78	901.059	933.521	897.759	862.186	1018.92	893.407	1069.84
LPE 16:1	1202.73	1077.23	1265.28	1108.05	839.35	615.438	650.204	877.44	1121.8	1566.21	1393.2	1859.58
LPE 18:0	1609.15	1378.81	1550.48	1300.36	1025.07	1006.14	1001.62	924.442	854.112	952.627	960.246	1009.97
LPE 18:1	980.603	1064.14	1255.31	923.594	1121.4	963.48	994.469	1089.26	855.494	923.613	894.893	1090.91
LPE 18:2	1190.31	1231.31	1142.33	980.213	1130.96	1076.56	1044.36	1013.22	661.534	753.265	722.297	892.673
LPE 18:3	1504.32	1110.68	843.413	1095.28	1167.25	1333.07	1319.53	905.027	675.571	670.04	729.175	847.455
LPE 20:3	1099.64	1210.33	1209.81	1199.78	1001.13	661.906	709.446	814.271	922.619	1036.17	938.74	1269.16
LPE 20:4	1011.99	1238.42	966.046	1070.06	951.897	737.901	766.827	890.758	918.981	861.73	810.41	1165.18
LPE 20:5	1214.61	1055.59	871.695	960.151	937.421	940.027	954.066	931.441	637.586	857.35	792.003	1049.42
LPE 22:5	3009.91	2003.32	2599.26	1923.23	1035.91	919.725	765.729	1184.3	664.145	583.129	1190.14	2113.48
LPE 22:6	1210.23	1205.37	1096.45	1325.2	871.644	654.494	651.089	952.604	931.392	965.881	890.989	1242.32
LPG 18:1	913.777	1115.66	1348.27	878.03	1596.02	1319.06	1226.21	2375.35	590.911	583.486	635.801	896.623
LPG 18:2	1612.67	1577.31	1711.44	1322.87	997.833	968.296	873.579	1133.23	716.359	592.629	725.403	1273.79
LPG 22:6	660.332	693.708	1963.1	477.237	1011.21	764.772	947.235	2234.56	1424.8	571.669	643.115	632.278
LPI 18:0	1311.78	1504.95	2780.06	1040.05	767.384	840.496	774.755	1034.07	1172.73	1002.29	1084.99	1554.08
LPI 18:1	934.2	1137.18	1511.96	846.859	901.391	1039.09	995.181	1098.66	804.409	766.026	730.438	1182.78
LPI 18:2	1133.29	1175.65	987.231	1088.65	1050.08	1266.3	1100.65	1230.35	679.936	678.579	633.583	888.465
LPI 20:3	1063.81	1468.39	1156.74	1085.6	744.753	818.177	793.118	1030.49	919.309	784.327	805.595	1183.32
LPI 20:4	1614.79	1708.23	2359.21	1216.23	887.742	1030.05	852.541	1583.54	957.774	580.068	1173.73	1614.13
LPI 22:6	1047.93	1268.45	946.592	1023.98	975.592	1075.92	1049.53	1194.55	842.14	727.609	704.487	1002.39
LPS 18:2	496.864	869.751	1581.11	528.776	1051.06	1422.17	727.865	972.185	839.797	443.851	387.347	941.955
LPS 20:4	684.909	885.359	1793.02	703.57	1036.19	1110.87	592.061	1093.9	785.265	311.115	424.045	871.823
LPS 22:6	285.955	245.659	965.119	229.194	291.08	344.853	198.471	836.377	803.344	300.982	682.163	1874.58
Tryptophan	1219.22	1091.34	1324.46	1169.45	1026.93	786.258	1128.54	1006.46	1167.94	1070.29	881.03	1246.22
Tyrosine	897.749	918.42	604.855	1106.93	1447.2	1304.08	1448.32	1084.1	1110.2	1005.89	1028.92	1280.67
Maleic acid	2206.38	1323.72	3868.31	1812.72	1388.66	892.326	1340.24	1275.37	1363.68	869.623	1126.28	1972.1
Methicillin	54.1858	39.4335	55.151	49.5025	27.4465	37.5665	19.7658	65.2977	24.5754	25.7538	28.4181	35.4859
Methyl Violet	782.513	803.254	958.009	737.157	1066.17	1189.46	1071.28	1374.62	918.151	774.14	705.267	869.865
Methylimidazoleacetic acid	359.382	1863.38	893.9	1438.85	777.104	459.248	1360.07	1248.09	1319.92	1158.47	811.847	316.667
Monobutyl phthalate	122.659	175.596	334.957	144.069	2237.73	1844.94	1982.7	2032.68	462.738	517.615	172.062	304.334
Moxonidine	922.169	955.403	687.561	627.28	636.87	614.456	990.755	992.216	941.764	952.361	852.1	917.433
Muricholic acid	118.923	144.549	423.398	102.985	1353.43	119.507	569.214	2302.35	1446.37	261.114	501.843	2139.13
Myristic acid	894.92	798.053	558.437	654.002	483.216	500.123	382.754	463.578	561.807	530.4	790.615	701.683
Myristyl sulfate	153.12	129.182	202.444	242.674	57.5981	61.8273	45.2122	68.4584	481.549	143.911	749.202	239.126
N,N-Dimethylsphingosine	1189.88	1078.2	1213.35	1113.22	736.662	550.863	681.546	788.547	1301.81	1115.62	884.283	1179.83
N3,N4-Dimethyl-L-arginine	819.002	860.121	2021.34	839.018	1371.25	779.835	894.914	1094.58	1658.27	731.596	650.895	890.537
N6,N6,N6-trimethyllysine	314.138	275.223	417.649	339.463	3128.88	976.721	1107.02	2233.98	225.188	205.826	210.716	312.185
N6-Acetyl-L-lysine	1071.06	549.954	1018.63	763.409	1370.34	1022.64	1405.72	1152.55	760.162	979.083	714.925	1041.37
N-Acetyl-D-tryptophan	1213.28	940.503	1051.85	1000.74	1115.08	886.049	1091.97	923.263	741.866	888.229	701.052	824.206
N-Acetyl-L-carnosine	263.338	452.764	2924.16	256.704	1901.96	1162.68	404.685	1413.7	724.482	237.115	242.592	562.7
N-Acetyl-L-glutamic acid	1254.02	1023.21	723.141	725.726	1759.03	858.813	1326.35	1470.37	696.157	633.745	779.221	463.91
N-Acetyl-L-histidine	1213.69	633.128	1152.8	1102.3	1352.68	915.792	1260.95	1151.19	1079.17	1058.63	384.913	1159.64
N-Acetyl-L-leucine	953.039	625.893	919.264	1039.11	1314.21	686.395	934.622	965.359	1229.08	1105.49	623.11	1202.69
N-Acetyl-L-lysine	382.872	485.204	519.048	761.339	2926.58	1317.48	1197.78	2488.53	421.806	690.326	641.395	527.237
N-Acetyl-L-phenylalanine	920.223	835.609	1450.1	956.008	1490.18	1289.77	1481.88	1251.51	583.155	717.972	551.076	738.691
NAE 10:0	995.37	1239.05	1074.92	862.303	875.615	835.399	904.728	1085.24	1786.02	1238.39	1228.39	1182.34
NAE 12:0	1262.16	1192.26	1320.35	1025.35	871.497	904.633	1074.79	1317.68	1541.27	1299.76	1327.97	951.996
NAE 13:1	1302.23	1346.65	1197.99	1020.9	979.888	982.998	1329.95	1305.67	1423.26	1234.18	1113.43	1019.71
NAE 14:0	12.2839	12.9444	17.0765	10.6265	12.8058	15.0771	10.2932	18.0813	13.5747	13.5111	12.9245	14.0268
NAE 15:4	622.965	593.622	1048.92	458.186	798.209	776.491	550.973	535.366	604.789	972.804	558.412	620.744
NAE 16:0	1527.24	1599.14	1343.57	951.314	1047.47	983.115	1640.43	1594.4	1141.87	1089.57	1023.65	968.824
NAE 17:0	499.583	548.565	436.643	458.828	387.583	400.903	489.934	528.883	1028.93	525.967	913.885	638.304
NAE 18:5	576.14	443.067	71.4537	79.3388	418.548	95.5994	141.322	480.612	323.278	74.0302	97.8169	81.5417
NAE 20:2	767.34	801.416	728.898	516.167	531.745	492.842	719.706	889.291	341.628	450.099	304.493	411.51
NAE 21:1	1073.06	948.684	661.103	1008.11	872.739	958.326	1038.7	980.451	871.686	1030.81	1046.01	873.767
NAE 22:4	1422.42	1409.97	1284.86	1103.53	1052.49	1005.65	1517.45	1558.93	1185.99	1208.68	1072.65	1141.19
NAE 27:0	419.677	389.146	213.618	203.481	190.663	201.695	201.557	239.616	1393.56	296.453	1305.25	351.719
Nicotinamide	843.791	689.488	665.815	984.174	1074.86	921.214	1279.3	993.851	997.925	1095.18	806.348	1247.34
Nicotyrine	993.79	1134.94	1235.27	1234.09	956.69	734.374	1006.26	1068.32	1424.72	1180.39	787.802	1437.97
Nilotinib	101.643	300.309	2447.89	120.551	1144.29	1357.29	144.7	1401.66	942.249	551.178	369.952	938.344
N-Isovaleroylglycine	1392.19	971.769	1731.65	1310.29	1651.14	949.042	1040.04	1155.7	1034.7	824.178	649.008	774.739
N-Methylacetoacetamide	78.6478	64.7755	72.028	43.6152	23.6752	77.1367	33.5318	87.8779	60.4435	37.6182	53.7976	55.0254
N-Methyloctan-1-amine	970.087	1135.95	1168.77	1261.59	906.349	918.01	780.727	922.476	1516.34	1067.95	1273.85	968.418
Norvaline	1078.55	1210.19	905.323	1206.07	1415.85	1146.71	1400.07	1239.1	1345.51	1297.37	1011.87	1510.82
N-Phenylacetylglycine	1006.94	742.856	1245.05	1093.28	1940.07	1616.84	984.115	946.539	1317.14	742.912	741.915	795.521
Oleamide	601.636	742.625	877.805	730.902	447.341	580.582	423.515	715.646	1652.92	542.621	1124.86	989.983
Oleic acid alkyne	1106.93	908.239	536.272	746.748	651.307	854.004	706.355	937.772	551.367	557.241	799.575	519.08
Oleoyl ethanolamide	157.12	74.5647	119.361	94.5671	334.557	667.847	793.946	603.892	637.609	971.043	737.657	4078
Ormetoprim	1223.64	1287.94	1230.14	920.226	993.187	1020.13	1327.61	1243.02	1149.17	1154.62	1034.71	1054.81
Palmitic Acid	470.49	502.976	450.439	408.543	335.534	403.694	409.526	495.923	1228.96	598.095	873.245	665.127
Palmitoleic acid	1639.4	1120.53	931.773	1125.8	221.013	243.358	185.637	653.42	146.34	1142.81	1908.48	785.19
Palmitoyl sphingomyelin	922.724	713.548	1047.52	703.957	781.703	739.077	744.899	920.629	1295.28	1380.42	1000.24	1330.12
Palmitoylcarnitine	470.911	503.427	449.887	408.9	335.907	403.299	410.021	496.291	1229.1	597.656	872.74	664.131
Palmitoylethanolamide	350.803	580.226	651.38	468.366	408.639	420.589	648.741	850.219	731.229	608.739	559.282	668.812
Phenyl phosphate	987.893	906.226	1039.33	931.661	903.471	942.402	939.592	1017.49	1221.07	1205.42	1140.18	1192.77
Pioglitazone	332.248	278.304	1105.92	619.748	580.299	788.282	698.602	930.791	1469.41	2782.71	677.38	2434.23
Prolintane	1268.46	1028.26	1583.29	848.143	959.634	988.038	998.134	930.171	1045.38	1381.26	923.237	1453.05
Propionylcarnitine	1285	950.949	1782.85	884.436	724.432	786.224	871.196	828.467	1174.98	1442.24	770.615	1345.24
Propionyl-L-carnitine	993.073	863.037	1810.09	567.692	1245.39	549.976	575.099	1042.03	785.681	754.799	585.206	728.26
Purine	1185.78	1028.06	1030.72	1012.46	1297.79	923.486	1114.5	967.927	1283.69	1314.36	1290.99	1327.57
Pyridoxal	1600.55	2092.22	781.211	977.933	850.993	659.651	716.806	912.394	2565.7	1099.39	21839.7	1241.21
Pyridoxal-5-phosphate	1067.41	1123.05	1183.16	1157.81	953.802	719.125	1071.21	985.331	1345.31	1260.6	931.507	1504.03
Pyruvic acid	1330.94	1317.65	1450.84	1317.88	866.917	911.3	891.951	1163.48	852.937	845.757	760.47	924.339
Salicylic acid	563.648	803.871	950.492	733.605	768.392	796.059	675.918	824.873	954.999	475.38	1110.66	615.042
Sedanolide	2389.38	1685.07	2011.43	1648.89	479.679	863.406	1074.69	687.02	650.1	1076.23	518.48	598.152
Spermine	1315.01	1163.2	1509.71	980.947	1086.18	1227.07	1104.52	1277	754.572	769.633	636.572	856.649
Sphingosine-1-phosphate	1374.72	1282.34	1612.89	1105	1114.4	1298.21	1159.15	1243.2	742.424	776.802	602.708	847.171
Stearamide	1011.27	1036.74	1057.63	971.632	871.679	1020.36	983.9	1166.72	982.039	944.419	951.934	871.807
Stearidonoyl glycine	150.523	111.982	151.268	110.51	414.993	692.727	765.128	826.669	817.857	1049.46	845.843	3527.98
Stearoyl Ethanolamide	858.968	1002.08	395.838	1129.41	831.197	609.809	1224.21	737.26	984.26	1233.04	757.804	1300.87
Suberic acid	1109.06	411.342	1161.19	714.414	1228.79	1621.05	986.65	1629.62	1084.89	1624.99	1544.91	1611
Succinic acid	2065	1367.17	4598.98	764.004	1176.9	1095.59	797.03	1407.3	634.574	524.121	460.625	739.437
Tamsulosin	968.234	1396.94	1855.23	794.852	868.833	875.697	959.105	1072.44	1078.35	895.02	664.941	1295.22
Taurine	991.266	1394.84	2583.1	965.835	1144.03	997.875	1327.83	1184.37	1065.3	929.598	715.602	1338.97
Tauroursodeoxycholic acid	250.556	497.088	427.326	110.753	68.6585	492.379	108.428	343.048	206.724	94.2224	65.7615	94.2646
Testosterone	330.726	1236.86	655.077	677.154	764.59	508.334	1030.01	275.439	1153.97	1695.74	1148.05	1453.84
Tetraglyme	1238.76	939.2	1225.72	958.432	980.85	776.8	938.728	871.289	875.588	1207.03	908.198	975.399
Tetrahydrocorticosterone	586.197	722.751	413.817	655.696	651.253	639.35	613.991	747.101	514.58	800.317	1015.43	928.358
Thymidine 5-monophosphate	5562.3	4137.65	5529.1	5979.54	1621.75	2051.7	2499.28	1738.95	574.835	239.387	774.103	732.482
trans-Vaccenic acid	540.378	691.542	372.548	627.298	612.363	609.083	598.496	718.909	515.688	821.422	1057.71	939.54
Tributyl citrate	825.857	1696.41	669.619	1234.43	438.852	695.565	544.027	568.259	681.652	439.837	419.414	576.241
Tributyl phosphate	842.635	845.554	737.617	590.135	601.178	559.922	843.066	875.912	882.141	815.065	741.094	720.955
Tridemorph	532.393	585.28	391.724	670.63	600.823	673.616	449.546	637.987	764.472	934.59	932.611	675.37
Triethylamine	1260.09	1250.91	1241.71	1022.06	1166.82	1088.92	1046.7	805.446	673.264	640.406	685.239	724.911
Trigonelline	828.589	1701.72	671.919	1238.33	438.95	695.583	544.107	568.262	682.645	440.567	420.109	577.641
Triphenylphosphine oxide	42.5349	29.2041	239.086	199.23	80.1452	35.6618	59.178	63.8301	2928.79	342.755	542.755	6667.28
Uric acid	1058.38	1416.56	1986.96	949.318	937.034	1439.84	1014.07	1418.59	670.628	742.751	695.801	673.811
Xanthine	868.117	1019.93	968.74	895.179	1263.32	1134.72	1261.66	1215.24	959.659	569.08	730.097	1004.39
Xanthosine	649.353	704.104	3269.78	589.585	1222.51	1062.68	615.899	1080.31	252.326	192.608	116.836	884.656
SM 30:1;3O	89.7067	88.1951	101.475	87.8991	92.5129	80.3917	111.766	101.684	81.7419	75.2731	70.6948	79.0169
SM 32:1;2O	286.927	370.592	402.908	351.492	295.005	478.272	453.656	400.694	332.964	315.671	280.871	364.889
SM 33:1;2O	350.561	360.083	388.061	321.924	456.966	772.807	699.347	594.193	394.719	391.977	347.133	533.221
SM 34:0;2O	80.3061	80.1421	83.5639	77.7243	91.6968	109.153	119.096	90.5454	55.1249	57.2087	54.9396	79.5511
SM 34:1;2O	131.679	157.566	161.251	133.993	154.564	182.233	198.442	174.174	110.28	110.943	107.184	137.761
SM 34:1;3O	173.272	157.612	179.684	152.513	203.759	222.873	286.874	187.511	154.085	158.507	144.602	192.994
SM 34:2;2O	430.979	362.164	437.234	438.214	325.348	361.209	444.98	324.547	278.967	292.993	195.527	381.538
SM 35:1;2O	130.143	172.425	132.789	130.475	206.191	246.65	292.563	209.558	111.329	125.266	94.3387	143.817
SM 36:1;2O	34.196	37.5547	33.4148	31.845	44.7921	47.0438	59.5217	40.6449	28.7257	28.5763	27.1653	31.0989
SM 36:2;2O	86.1136	100.358	114.706	89.4587	100.094	119.031	132.693	89.9432	79.5174	61.3228	59.2657	91.6229
SM 36:4;2O	90.0257	100.352	105.965	87.1653	84.9763	116.781	129.62	101.989	61.696	65.2419	57.5567	75.9886
SM 37:1;2O	62.4312	73.2502	54.5039	37.741	60.839	76.1874	83.9296	75.6913	39.1979	45.0153	45.1864	47.6889
SM 37:2;2O	56.0171	86.6117	122.774	132.609	126.737	166.441	194.643	204.132	155.743	170.236	88.2985	150.194
SM 38:1;2O	140.102	142.569	136.024	115.634	61.6881	64.1667	94.2765	71.5572	83.8095	64.5795	75.0165	82.4515
SM 38:2;2O	146.426	153.03	155.852	153.692	108.438	104.293	127.866	105.149	120.499	109.789	131.122	137.851
SM 38:4;2O	30.5568	30.9984	28.8102	26.8401	27.3285	31.0966	45.2448	26.9256	18.0886	19.3344	15.3291	21.2787
SM 39:1;2O	414.285	343.306	356.811	396.048	179.123	204.535	239.249	222.617	245.738	236.348	250.654	274.101
SM 39:2;2O	197.913	368.661	416.79	305.453	275.803	99.2414	239.199	96.9506	339.519	357.76	406.418	293.001
SM 40:0;2O	267.914	227.809	234.823	235.538	86.498	123.97	201.483	92.8141	142.3	150.062	131.676	157.339
SM 40:1;2O	630.886	536.498	629.928	682.312	251.117	247.327	283.191	235.925	353.631	325.444	368.182	393.263
SM 40:2;2O	469.949	368.745	459.225	531.499	222.446	182.34	218.36	172.919	252.236	251.178	294.541	314.014
SM 41:1;2O	313.81	304.368	302.175	256.725	223.971	377.768	333.805	272.679	198.376	169.226	201.773	233.034
SM 41:2;2O	654.895	722.176	812.076	667.671	720.79	772.273	806.015	765.069	679.598	693.827	658.807	806.435
SM 41:3;2O	716.778	817.531	954.675	679.462	1150.34	1166.89	1219.93	1059.12	756.469	753.026	774.36	720.701
SM 42:1;2O	549.432	433.398	517.537	508.231	328.114	426.436	398.714	314.198	344.91	296.975	328.876	363.518
SM 42:1;3O	73.0088	68.5424	88.4618	70.7561	69.2178	80.5529	84.9242	56.7757	44.0565	46.8069	36.812	47.6142
SM 42:2;2O	338.211	392.239	432.87	402.27	311.813	369.268	387.159	304.502	305.317	295.237	302.904	351.987
SM 42:3;2O	267.021	304.936	347.163	303.96	299.086	335.155	332.203	260.959	229.446	222.721	231.115	270.727
SM 42:4;2O	348.889	353.939	455.992	478.239	421.218	490.366	480.781	346.635	234.154	215.131	236.861	232.599
SM 43:1;2O	561.901	474.859	477.578	448.792	457.977	925.16	708.031	519.605	395.988	346.807	343.803	386.29
SM 43:2;2O	175.448	191.971	242.042	141.441	202.91	394.857	374.824	245.481	184.637	142.187	149.882	276.031
SM 43:3;2O	218.586	204.295	56.3374	168.876	344.733	599.36	294.915	470.452	312.118	165.893	186.29	316.115
SM 44:2;2O	46.8821	69.6862	160.914	65.3388	32.3219	147.33	146.936	66.5943	72.5514	68.0058	38.7107	75.2003
SM 44:3;2O	76.5426	123.858	139.984	64.028	82.4094	176.337	130.871	52.3058	148.963	90.8394	62.4912	123.846
SPB 18:1;2O	104.494	100.64	160.373	103.996	96.782	81.9524	75.5054	116.019	58.9034	73.381	55.2394	70.3969
CoQ9	31.3628	16.5888	10.5539	8.24129	4.07312	8.29762	10.3319	13.1705	3.50908	2.35312	2.13474	6.24016
DG 34:2	103.321	82.4578	21.3588	38.785	37.7269	47.844	83.684	60.4019	22.8946	23.0643	25.4599	29.3286
DG 34:3	75.0128	56.2849	8.86053	11.3655	8.24508	2.1093	52.7677	17.5962	15.181	21.1017	5.20136	11.1755
DG 36:2	72.4875	61.2586	20.3007	34.6817	54.1033	49.8022	82.8752	47.3195	27.3087	40.6397	44.4645	74.4945
DG 36:3	106.748	80.5305	35.5938	53.6401	83.2545	79.2995	118.774	92.8175	44.7582	52.15	49.861	69.3287
DG 36:4	124.97	87.849	41.8953	64.0326	100.232	134.608	142.987	119.663	61.4196	54.3452	55.4462	60.826
DG 36:5	178.02	120.747	46.4002	72.1174	127.539	215.865	199.802	114.705	59.2418	59.5713	71.6734	61.2053
DG 38:3	85.9225	75.8023	17.7223	46.0909	55.7313	42.9495	123.322	58.9567	35.5742	40.9714	84.8455	71.8165
DG 38:6	26.9949	16.4878	6.16126	6.57835	3.91101	15.3966	22.8308	24.7499	9.30398	2.14603	1.80645	11.1549
DG 40:7	151.06	106.764	84.8787	104.551	157.02	121.674	139.425	152.085	99.0796	105.707	92.6412	125.46
TG 36:0	3.20442	2.61296	0.479525	0.724272	0.320448	0.553215	3.10361	1.61557	0.223951	0.165555	0.219829	0.818306
TG 40:2	3.92974	2.57757	0.208922	0.631323	0.0105413	0.178237	3.33117	1.38126	0.0402344	0.0159645	0.044614	0.284125
TG 42:0	5.35079	2.37147	0.483463	0.584132	0.42609	0.875414	3.23707	2.4573	0.501625	0.265551	0.613597	2.19864
TG 42:1	5.00197	2.233	0.233977	0.722501	0.0684464	0.421906	2.52053	1.80037	0.198859	0.0757724	0.196417	1.26876
TG 44:0	12.9552	5.45195	0.558921	1.74717	0.603344	1.84417	7.02054	7.01359	1.19824	0.620081	0.804211	5.86302
TG 44:2	4.03443	1.71446	0.137202	0.369419	0.0968706	0.407735	2.96263	1.8263	0.167543	0.106931	0.210517	0.980955
TG 46:0	54.1434	29.1952	2.7903	9.37304	2.71489	8.43392	35.0324	32.2303	5.8733	2.57102	3.85225	22.4029
TG 46:1	6.83612	2.55488	0.250441	0.767598	0.203095	0.89299	3.51686	3.53665	0.506575	0.215047	0.32397	2.70385
TG 46:4	3.04882	1.67331	0.0380597	0.283647	0.205596	0.354482	3.49986	1.50464	0.207608	0.0777921	0.376214	0.767907
TG 48:0	388.49	266.904	31.0497	94.5284	41.6128	82.2331	288.765	266.714	29.4158	16.974	24.8503	92.5348
TG 48:1	8.91403	4.28842	0.54294	1.49299	0.49246	1.36763	6.99524	5.28476	0.877396	0.478486	0.630425	3.42054
TG 48:2	6.22056	3.04988	0.304964	0.840477	0.375167	0.901614	5.35165	3.64102	0.520536	0.318301	0.448018	2.06268
TG 48:3	4.92174	2.10592	0.172155	0.450025	0.213733	0.617234	3.78228	2.81087	0.335097	0.208704	0.303261	1.46773
TG 49:1	7.22355	5.0572	0.643878	1.21584	1.60967	2.37169	14.4102	7.60005	1.18109	0.952957	1.22556	3.5863
TG 49:2	6.17748	4.38255	0.555048	0.918173	1.6312	2.15832	11.0841	5.87786	1.00423	0.80115	1.09308	2.55927
TG 49:3	5.10108	2.73655	0.303133	0.547371	0.891562	1.19114	7.54957	3.85145	0.489332	0.375494	0.582857	1.36434
TG 50:1	12.5135	7.61513	1.06729	2.63044	1.33123	2.35047	13.9557	8.0729	1.33716	0.985964	1.20522	3.87348
TG 50:2	8.91736	5.75363	0.912153	1.9818	1.39374	2.1273	10.9815	6.37629	1.17788	1.02665	1.30733	3.33954
TG 50:3	6.87247	3.9347	0.570079	1.18723	0.953141	1.3436	7.6026	4.87806	0.909368	0.850642	1.02241	2.58824
TG 50:4	4.66974	2.48628	0.274745	0.529819	0.513237	0.876595	5.80318	3.43563	0.485988	0.409657	0.523626	1.37141
TG 50:5	2.93741	1.54103	0.177185	0.335207	0.445214	0.858123	4.94777	2.40825	0.269285	0.243432	0.353783	0.788947
TG 50:6	3.26003	1.88303	0.316324	0.490155	0.946327	2.3937	6.88956	2.82777	0.289498	0.199814	0.692113	0.585429
TG 51:1	6.85587	4.41255	0.380322	0.827109	1.17077	1.64669	15.9559	6.91464	1.09986	0.732064	0.94023	2.81293
TG 51:2	4.90387	3.19405	0.344927	0.638193	1.42854	1.54145	11.3274	5.12305	0.73534	0.712371	0.858953	2.03578
TG 51:3	4.78926	3.2218	0.420072	0.721783	1.56635	1.62532	10.3785	5.25545	0.793911	0.767444	0.872225	1.83821
TG 51:4	4.21206	2.4728	0.350445	0.60421	1.35487	1.64481	9.24652	4.49834	0.652413	0.561132	0.669434	1.26884
TG 51:5	4.18696	2.34983	0.323322	0.634446	1.27604	1.89684	9.58744	3.98348	0.523846	0.403596	0.617458	0.986725
TG 52:1	14.8545	6.9835	0.687555	2.38912	0.940936	1.64565	14.8139	7.95206	1.55356	0.902643	1.1026	4.23825
TG 52:2	9.50575	6.06469	1.25822	2.346	3.02035	2.90763	12.8597	7.37994	1.97715	2.0827	2.41106	4.8901
TG 52:3	9.01082	6.34413	1.45286	2.48174	3.33079	3.3927	13.4666	8.19234	2.27373	2.34034	2.49712	4.5648
TG 52:4	7.74681	5.64545	1.12274	1.86764	2.66468	3.13157	12.4222	7.34059	1.82441	1.71498	1.83318	3.27236
TG 52:5	5.61369	3.59217	0.557095	0.982433	1.29648	1.74315	8.788	5.06341	0.975722	0.875535	0.990989	1.83027
TG 52:6	2.54193	1.74645	0.142204	0.281008	0.48239	0.741499	4.61049	2.96688	0.269705	0.319489	0.319837	0.687696
TG 53:1	9.22238	5.11363	0.422108	1.09542	1.22914	1.70782	16.7472	8.56887	1.48179	1.10506	1.16311	3.52558
TG 53:2	4.09211	2.57022	0.232898	0.475413	1.02374	1.05744	10.5171	4.32102	0.655038	0.527917	0.645026	1.72368
TG 53:3	3.52643	2.40456	0.238618	0.403521	0.975616	1.00555	9.70793	4.38106	0.577374	0.498848	0.577024	1.38717
TG 53:4	3.12532	2.40855	0.288364	0.440622	1.16342	1.20012	8.90096	4.45727	0.646974	0.57039	0.625409	1.24599
TG 53:5	3.48414	2.44618	0.345494	0.500606	1.27188	1.46047	9.20326	4.74749	0.655949	0.554551	0.6281	1.1372
TG 54:1	20.7236	7.21145	0.932739	3.15072	1.45913	2.05828	15.882	9.51676	2.38822	1.61817	1.99947	5.47243
TG 54:2	7.42173	3.29199	0.354652	1.02823	0.673319	0.90841	9.42352	4.37437	0.797457	0.562666	0.670295	2.05706
TG 54:3	6.81555	4.23987	0.584321	1.15554	1.24417	1.51869	10.9512	6.17207	1.26123	1.0413	1.11628	2.69324
TG 54:4	6.62629	4.55826	0.746067	1.24727	1.57174	1.96728	11.6324	6.78791	1.45864	1.22175	1.32564	2.79161
TG 54:5	6.15623	4.57862	0.726063	1.08509	1.77059	2.48225	11.9517	6.77536	1.27881	1.02267	1.24896	2.23238
TG 54:6	5.08976	3.83725	0.559987	0.817106	1.61579	2.74962	11.2082	5.53992	0.887388	0.687878	0.992367	1.48846
TG 54:7	3.60603	2.23005	0.260968	0.500747	1.14701	2.32224	9.8976	3.81372	0.53552	0.417732	0.61019	0.725266
TG 54:8	3.65961	1.83801	1.06147	1.64763	3.00557	2.40183	9.33099	5.75687	1.10755	0.87768	1.09969	1.95438
TG 55:1	18.6193	7.81129	0.789108	2.2893	2.5926	3.33882	19.4292	12.0162	2.99133	2.81845	2.90428	6.64383
TG 55:2	5.89095	3.00702	0.286111	0.656807	0.952081	1.08488	10.7316	4.71482	0.801038	0.678453	0.727368	1.84564
TG 55:3	3.57829	2.29276	0.180817	0.331949	0.600229	0.677311	9.3697	3.60809	0.555972	0.422979	0.45984	1.22242
TG 55:4	3.42855	2.72261	0.269597	0.394654	0.866408	1.04847	10.0612	4.49655	0.638579	0.548179	0.551861	1.29698
TG 55:5	3.21917	2.75387	0.335984	0.456941	1.01341	1.28723	9.6579	4.60071	0.701597	0.534362	0.665144	1.22189
TG 56:1	27.1704	9.03682	1.29102	4.12868	3.04117	3.55438	19.0896	10.2399	3.28863	2.9263	3.49359	7.16718
TG 56:2	10.7711	3.56006	0.474663	1.39344	0.985793	1.19818	9.66183	4.29751	1.10512	0.98455	1.17452	2.55258
TG 56:3	7.48848	3.33747	0.378394	0.955418	0.874164	1.0078	9.92153	4.18842	0.931829	0.844825	1.0324	2.22247
TG 56:4	7.30383	4.61812	0.619273	1.18309	1.53708	1.69769	12.8938	5.90409	1.23107	1.26228	1.57209	2.52933
TG 56:5	6.08534	4.62314	0.940983	1.47484	2.59049	2.73364	13.7248	6.53001	1.61735	1.67109	2.05576	3.11968
TG 56:6	5.1116	3.89832	0.613258	1.10897	1.96115	1.82205	10.9866	5.94088	1.37629	1.2692	1.31398	2.48683
TG 56:7	9.30289	1.99448	1.5424	2.63817	3.71032	3.95325	11.4269	7.03367	1.6662	1.60864	2.03907	2.93344
TG 56:8	13.3381	8.56747	3.71228	6.00651	9.60668	9.38543	23.3076	17.0193	5.56251	4.80065	4.85165	7.15739
TG 56:9	5.84002	3.90323	0.843239	2.61761	3.63063	3.94889	15.6366	9.77163	2.15483	1.68322	2.09979	2.89846
TG 57:1	32.5917	11.3499	1.21956	3.90905	5.43605	5.8744	23.9196	17.325	4.20932	4.90424	4.36194	12.7745
TG 57:2	10.8799	4.31727	0.506934	1.29439	1.83465	2.24485	12.645	6.3105	1.4913	1.30151	1.41021	3.17082
TG 57:3	6.60696	3.11402	0.336552	0.733438	1.25019	1.38215	11.1876	4.72328	0.89645	0.92334	1.0325	2.10145
TG 57:4	5.06251	2.99769	0.299496	0.532765	1.33397	1.41645	12.3517	3.77299	0.842051	0.812645	0.938475	1.97287
TG 57:5	4.55418	3.45835	0.635227	0.725487	1.40706	1.8106	14.9268	4.9064	1.17732	1.16256	1.2182	2.11751
TG 57:8	5.01891	3.57801	0.6887	1.39594	2.37879	2.89233	10.8168	5.92759	1.1933	0.863527	0.990848	1.58648
TG 57:9	8.8476	5.90473	1.76297	2.83164	7.98651	9.00348	24.8349	17.5415	3.85312	2.7966	3.14893	4.01808
TG 58:1	32.4953	11.2064	1.65782	4.69875	4.14056	6.02805	24.4471	14.659	4.467	4.8771	5.02183	10.3583
TG 58:10	8.09476	3.80779	1.14338	1.97158	4.58553	5.10385	20.2274	12.7737	1.81321	1.23889	1.4378	1.78158
TG 58:2	14.3468	5.04922	0.667555	1.93097	2.02015	2.36207	14.9992	5.96817	1.39705	1.61528	1.6885	3.42611
TG 58:3	9.55386	3.41701	0.45998	1.21599	1.34348	1.5233	12.481	4.52527	0.96406	1.28421	1.43926	2.54146
TG 58:4	7.69753	3.48818	0.457929	1.10768	1.38159	1.59498	13.5257	4.36797	0.917247	1.41696	1.54376	2.47366
TG 58:5	6.28665	3.82371	0.627438	1.25173	1.94097	2.17184	13.589	4.98346	1.0989	1.16774	1.49762	2.44267
TG 58:6	2.77654	2.7103	0.738309	0.843873	1.55041	1.66518	7.93515	5.11398	1.11242	1.06379	1.18868	2.75875
TG 58:7	3.90644	3.11145	1.69792	2.58259	4.64086	4.79738	9.77068	6.18092	1.7439	2.61451	2.61687	2.81821
TG 58:8	5.73638	4.86739	1.58402	2.12182	4.52287	4.5973	15.6033	10.0953	3.12837	2.50063	2.56202	4.54993
TG 58:9	7.57209	5.2966	1.95428	2.65005	4.60345	4.96679	17.3141	11.7264	2.96383	2.14819	2.25733	3.24435
TG 59:2	14.0221	5.53774	0.70539	1.56306	2.73883	2.95955	16.4276	7.07051	1.58975	1.64887	1.70489	3.98838
TG 59:3	7.84474	3.69684	0.458421	0.892133	1.96617	2.19019	14.0174	6.13668	0.889491	1.29604	1.11729	2.60789
TG 59:4	6.08732	3.03396	0.396903	0.727561	1.79792	2.34999	13.3182	5.23268	0.858427	0.910602	1.00156	2.153
TG 60:12	7.44298	4.74787	11.5493	2.45407	4.05043	4.63951	16.588	11.0308	2.52237	1.66737	1.9059	2.86285
TG 60:2	18.4378	6.29465	0.735664	2.43341	2.75558	3.50876	17.8172	8.11219	1.49451	1.85215	1.97615	4.08642
TG 60:3	12.9344	5.14903	0.741197	1.68078	2.37446	2.55033	18.4358	6.60931	1.31099	1.68714	1.87373	3.59691
TG 60:4	7.71986	3.6031	0.507658	1.07224	1.83355	2.22403	16.2681	5.25461	1.00873	1.37767	1.5668	2.51929
TG 60:5	6.60538	3.49559	0.526894	1.00661	1.79577	2.1424	16.1559	4.52543	0.708745	0.838872	1.07374	1.82475
TG 61:4	9.25554	4.64418	1.24394	0.488014	2.79522	3.80428	21.2601	7.22213	1.16161	0.647533	0.633533	2.72096
TG 62:12	26.3054	17.3866	9.3464	12.0252	14.0261	18.9824	33.1979	32.4168	8.6186	5.94648	7.70769	8.3003
TG 62:13	33.0725	26.0955	12.1998	13.9846	17.5119	25.3836	57.8563	45.9269	10.9652	6.5494	10.4319	8.51437
TG 62:3	15.4419	6.45876	0.340523	2.07089	3.27946	4.31698	25.2972	10.0722	1.74439	2.81137	3.16016	5.4468
TG 62:4	9.49053	4.80973	0.512915	1.46421	3.12706	3.36364	23.7371	7.18935	1.1507	2.39651	1.81316	3.95069
TG 62:5	6.50597	3.38933	0.0792052	0.524826	2.16543	2.61502	17.6456	5.15521	0.678543	0.619625	1.35909	2.03545
TG 62:9	8.88506	4.83735	1.34826	2.49223	3.21389	3.79709	13.569	5.55311	1.6188	1.31914	1.96846	2.8839
TG O-36:4	0.756002	0.764925	0.225161	0.148062	0.419528	0.550761	1.35041	0.851182	0.0548311	0.174518	0.216232	0.1139
TG O-50:1	8.95054	7.39451	3.24956	4.96543	5.29731	4.5252	25.2995	12.6374	4.67952	5.15313	5.67111	8.41454
TG O-50:2	14.335	8.81214	3.36506	4.79888	6.11641	5.79596	47.9742	12.8282	4.8581	5.53701	9.91231	10.4977
TG O-52:1	26.0609	19.1	7.67288	11.4671	20.4359	17.0525	139.141	47.2907	21.3212	25.8944	42.0796	41.7732
TG O-52:2	18.3955	12.721	4.93628	7.30584	12.9711	10.213	104.911	24.5002	8.24638	10.5721	18.8575	18.6799
TG O-52:3	9.36318	5.64179	2.15547	2.57309	4.28113	3.55786	38.2071	9.84428	2.69432	4.01211	7.17813	7.6217
TG O-52:4	13.2659	9.53296	3.92125	5.41675	6.88395	6.11697	59.5313	12.5657	3.10585	4.94015	9.6271	8.7294
TG O-54:2	38.0266	26.604	12.0944	15.9456	30.5205	21.4408	196.301	60.7869	24.7563	32.1453	49.8278	50.3275
TG O-54:3	20.2946	13.9213	5.55199	8.3878	16.2842	11.712	153.599	33.6018	8.88135	17.2087	25.387	23.6454
TG O-54:4	12.5747	9.88963	3.3004	5.00977	8.52906	7.00252	98.5169	16.9331	3.79142	6.98646	10.7351	10.4931
TG O-54:6	4.20148	2.84344	0.473281	0.731828	0.719664	0.756328	9.87611	4.54085	0.540138	0.516078	0.955129	1.59744
TG O-56:2	43.2578	46.6932	33.7222	24.6731	35.6568	21.4528	165.924	64.4476	32.187	44.9491	50.1524	54.5374
TG O-56:3	33.2218	26.3789	10.6576	14.4378	27.9367	18.9559	188.097	51.3638	17.6073	31.3564	35.3409	37.3981
TG O-56:4	22.0144	15.4441	6.23063	8.71956	13.0211	10.7931	103.858	24.4932	8.47733	14.6746	21.1056	19.3466
TG O-56:6	6.12629	5.02305	1.46916	2.11041	3.46488	3.20353	29.2735	9.55886	2.88849	2.79281	4.16334	5.08289
TG O-56:7	2.98881	2.4828	0.508642	0.526094	0.601934	0.802414	9.12036	4.42931	0.521749	0.852019	0.982482	1.67426
TG O-58:4	21.6569	17.79	6.34413	8.39886	19.9471	13.2899	122.005	31.0156	11.2799	15.9513	18.6607	22.611
Cer 33:1;2O	19.6492	21.1303	15.7022	13.2941	22.4987	31.6322	44.4453	29.6461	19.8903	8.54705	16.1936	20.1135
Cer 34:0;2O	151.044	115.258	93.8938	83.3852	142.485	156.321	173.063	86.5597	33.5286	67.7459	77.3076	46.6669
Cer 34:1;2O	13.7955	18.8036	8.70435	9.17077	8.5169	10.4157	20.4059	22.5959	6.88472	9.27503	8.61616	10.7746
Cer 35:2;2O	27.2903	25.2333	24.4573	24.05	32.4327	15.3894	25.1166	33.5105	23.0031	17.5784	20.7046	17.7575
Cer 36:1;2O	2.83399	4.55597	1.39412	0.675859	0.993544	1.77863	7.94708	5.94116	1.64086	1.98057	1.6484	1.78416
Cer 38:0;3O	141.244	108.295	140.274	121.752	159.861	122.769	133.531	121.65	151.56	172.091	145.258	103.68
Cer 38:1;2O	34.5241	32.4717	26.789	23.1647	11.6573	10.9361	26.7932	24.5715	27.5736	33.847	26.6202	31.6521
Cer 39:1;2O	57.8999	34.6577	40.4702	44.9988	35.5976	27.0759	49.2628	43.3679	50.8736	61.1063	57.6662	54.7262
Cer 40:0;3O	114.92	90.6623	104.682	100.801	127.907	118.848	155.736	90.3118	88.2818	110.751	101.261	109.409
Cer 40:1;2O	294.744	185.561	212.461	276.011	117.913	94.1011	126.09	121.335	156.625	186.46	166.916	193.262
Cer 40:2;2O	64.3617	36.894	43.4069	54.5459	26.1528	16.3189	30.4441	26.8706	34.6616	39.7596	38.6399	46.896
Cer 41:0;2O	1026.01	603.361	713.074	536.758	1457.87	1444.21	2319.94	948.921	331.237	555.163	521.921	618.12
Cer 41:1;2O	143.513	105.012	92.6555	94.1131	127.129	166.241	188.797	154.4	101.589	107.861	97.744	115.032
Cer 41:2;2O	40.7114	48.4523	45.0834	47.6894	61.4885	48.2015	69.5447	77.0165	91.3123	113.465	73.6491	85.6426
Cer 42:0;3O	309.033	218.768	238.88	225.352	354.992	354.107	529.086	259.776	186.577	219.276	203.123	230.111
Cer 42:1;3O	100.421	86.8694	82.3888	90.2606	105.046	98.7638	155.528	82.4281	71.6403	89.4763	76.1062	88.7996
Cer 42:2;2O	86.2816	82.2239	84.4427	88.5664	68.0187	61.9957	84.4918	88.0143	80.046	91.645	74.3564	98.0428
Cer 42:3;2O	22.6816	26.0525	22.1126	19.9704	20.905	18.9563	29.4797	28.4449	20.7632	24.4188	20.1921	24.7642
Cer 43:1;2O	220.126	144.325	154.551	128.073	199.899	344.324	395.583	259.71	145.028	150.386	137.721	169.898
Cer 43:2;2O	48.3662	46.1689	45.7436	34.6037	62.887	95.5936	109.875	110.789	44.2891	54.3236	30.1256	53.097
Hex2Cer 34:2;2O	136.479	138.582	151.29	109.871	199.609	193.493	203.565	129.391	143.185	153.591	135.953	153.034
HexCer 34:0;3O	279.598	210.423	300.629	239.536	209.243	286.889	283.376	233.364	124.501	91.3439	77.3985	160.065
HexCer 34:1;2O	234.074	240.104	313.657	214.967	296.948	366.343	416.608	402.787	252.578	281.18	230.943	288.883
HexCer 36:1;2O	28.3603	25.5487	26.0317	16.6861	27.0589	42.3744	46.9981	38.9415	24.1963	29.6647	20.8827	18.4019
HexCer 38:0;2O	70.4957	85.4077	58.3042	58.5848	54.1724	85.9118	71.1127	56.4047	44.0639	48.4315	47.3394	39.2441
HexCer 38:1;2O	120.484	168.124	187.472	118.309	154.71	111.232	166.151	161.889	212.391	249.722	235.52	283.699
HexCer 39:0;2O	97.415	107.582	91.3463	87.1996	109.199	138.61	98.3279	94.4762	67.9105	94.8747	47.1215	57.0124
HexCer 40:1;2O	325.157	357.447	411.903	352.56	372.638	281.995	333.791	333.512	474.373	584.539	551.674	620.888
HexCer 40:2;2O	86.2313	208.979	250.929	126.182	266.78	75.7657	131.847	184.271	407.898	585.91	494.181	612.561
HexCer 41:0;4O	89.6258	99.8834	104.093	85.6989	117.384	137.713	73.0564	95.9633	49.9967	74.8097	71.3179	67.391
HexCer 41:1;2O	147.306	179.594	203.355	141.369	319.214	507.772	359.13	395.061	224.591	290.619	252.067	273.31
HexCer 42:0;4O	118.735	111.132	110.392	83.3474	124.408	108.149	103.115	84.5544	54.1876	61.2191	68.2411	51.3065
HexCer 42:1;2O	116.805	100.275	110.898	107.618	162.715	195.283	180.754	151.911	116.658	143.002	134.741	142.636
SHexCer 34:1;2O	20.4595	32.7531	20.0889	19.675	19.6169	20.9	40.3918	62.1504	16.7911	20.2842	18.7436	18.893
SHexCer 38:1;2O	22.7162	13.0283	15.3148	15.2555	16.7345	10.2428	17.2187	7.52356	16.5254	10.4722	10.3404	7.76544
SHexCer 40:1;2O	1.71465	2.99582	3.00462	2.64853	2.46429	3.03679	6.07197	3.996	2.00874	2.60603	1.6697	2.32084
SHexCer 40:1;3O	3.47409	4.66995	4.60768	4.43744	3.82844	3.59581	4.06555	3.56464	1.417	2.24323	1.84464	0.98144
SHexCer 41:2;2O	23.3593	2.13444	25.0901	4.74118	52.0854	36.9036	3.92238	1.37679	14.0985	2.18547	8.13747	2.22034
SHexCer 42:1;2O	0.755219	2.56945	1.07916	0.883701	1.90479	2.71322	7.14796	4.44518	1.17757	0.947382	1.93405	0.826164
SHexCer 42:1;3O	3.11529	3.72726	3.56907	2.90704	2.459	4.25503	6.27126	4.27207	1.8039	1.99145	1.33879	0.732451
SHexCer 42:2;2O	1.0753	1.51878	1.31259	1.11876	1.75047	2.05835	3.54001	2.04232	1.35751	1.4452	1.56484	1.22976
FA 12:0	6675.16	5445.24	4423.87	9145.38	4448.5	9768.53	2997.1	7896.26	2903.59	3984.62	3781.36	3474.38
FA 12:2	4154.39	2627.64	2745.89	9055.42	4745.86	4995.25	5601.09	6449.89	8458.39	9967.02	6046.17	7690.8
FA 13:0	6157.06	8136.78	6998.81	8574.9	5657.77	7503.87	6583	7890.44	6419.17	7339.85	5933.08	6980.63
FA 13:2	2563.59	2092.6	2871.16	3069.81	2724.58	2732.72	2118.22	3017.87	2923.74	4397.89	2749.37	3700.78
FA 14:0	5449.5	4660	4026.63	5021.6	3670.19	5110.72	4017.43	5610.87	3778.28	5750.15	5573.47	4649.54
FA 14:1	6935.18	4556.53	5089.45	6006.76	4433.42	7459.37	5516.43	7916.49	4999.39	9301.55	9622.09	4835.67
FA 14:2	17961.2	11017.6	13889.7	14273.9	8238.04	14309.4	9262.66	17031.3	10146.1	16026.9	12836.7	9282.65
FA 14:3	1630.92	2064.19	2278.48	2213.74	3141.24	2746.25	2095.74	3007.44	1929.59	3091.17	1804.85	3258.44
FA 15:0	4444.04	4962.38	4175.2	4919.55	5191.27	6004.88	5287.98	7370.81	4321.85	6493.06	5187.96	5410.61
FA 15:1	8739.01	5580.02	8509.35	9829.3	7821.55	12581.5	10853.3	11686.7	3711.69	5491.38	7139.04	5156.99
FA 15:2	91596.5	36200.3	71617.1	75585.6	21475	18436.6	35998.4	27589.7	38005.1	35458.9	40565.2	26630.2
FA 16:0	5076.48	4145.7	4025.86	5015.51	4228.47	5271.88	3792.66	5164.57	3342.1	4522.97	4298.89	3530.39
FA 16:1	6671.76	5575.6	5843.31	6412.53	4769.56	5355.7	4096.03	7149.94	4540.89	8392.88	11681.3	6528.86
FA 16:2	11975.1	7958.53	8587.78	9928.23	6990.46	9989.84	7844.07	14071.3	5846.96	7771.51	6895.19	5446.69
FA 16:3	13971.1	10285.8	11745.3	10749.8	10279.6	17400.8	10409.9	20186.4	8666.2	9055.72	8074.67	6722.29
FA 16:4	16350.9	12584.9	11681.7	10731.7	9604.1	19378.9	13226.8	16689	7879.2	6987.06	10855.5	8296.49
FA 17:0	4043.76	3979.76	3795.61	3951.52	4325.18	5749.94	4728.18	5861.94	3617.51	4713.54	3901.37	3930.76
FA 17:1	4687.98	5190.8	4937.25	5747.24	6386.63	8169.91	6555.75	9654.5	4715.26	5690	6809.49	5548.7
FA 18:0	4228.54	4318.48	3408.54	4203.53	3280.01	4100.04	2982.25	4020.89	2815.21	3692.79	3129.68	3149.15
FA 18:1	4603.84	4092.21	3738.39	4691.24	4458.62	5233.98	4147.4	5602.15	3486.39	5454.19	4818.34	4404.66
FA 18:2	7497.99	5623.95	5328.84	6919	5755.87	7416.53	4833.82	8889.37	4131.97	5712.97	5605.21	4161.06
FA 18:3	13975.6	9516.23	9492.22	11251.1	8593.83	12510.3	8521.15	13084.9	5974.33	7624.19	8055.11	5878.53
FA 18:4	15438.6	9659.12	9655.28	12233.8	9183.36	16801.4	10605.7	13258.6	6038.99	6202.14	7183.32	5550.26
FA 19:0	3018.18	3441.12	3698.95	3396.53	4001.97	5299.79	3981.3	4546.64	4030.99	4975.03	3808.96	4845.27
FA 19:1	3053.64	3061.14	2887.03	2971.69	4281.36	5378.86	3568.24	5905.37	3173.33	4553.14	3827.19	3419.78
FA 20:0	3917.63	4029.52	3496.39	4066.12	3035.59	3657.21	3143.77	3440.36	2736.41	3890.89	3160.57	3180.41
FA 20:1	5040.53	6026.61	8114.93	7484.42	5619.49	4215.42	4513.82	5640.85	4125.98	6353.03	5344.08	5440.87
FA 20:2	4308.11	4029.1	4154.34	4955.73	4167.95	4794.45	3492.59	5259.49	2868.42	3841.95	3399.65	3499.92
FA 20:3	3540.68	4195.45	4225.85	4129.62	3240.13	3226.24	2624.34	4073.9	2812.93	3688.12	3499.73	3285.02
FA 20:4	2891.56	3811.36	4084.49	3740.33	2960.4	3700.79	2758.14	4092.38	3132.94	3032.3	2747.16	3298.57
FA 20:5	12419.8	11119.2	11017.7	12046.6	8262.9	11459.6	8886.33	12747.6	7075.55	8423.24	8656.14	6856.51
FA 21:0	3570.17	615.053	6620.97	4127.62	3096.62	5089.88	4262.46	4403.04	4324.33	5469.8	3946.75	3880.47
FA 21:1	4356.24	5079	9486.72	4605.22	6653.53	5591.43	4670.37	6240.86	4866.11	6678.25	3912.69	6225.39
FA 21:5	17102.1	12028.4	9497.72	15418.5	13953.6	18246.4	11798.2	15294.6	6896.59	8997.89	6785.83	6214.81
FA 22:0	3929.78	3741.82	3566	3824.53	3545.21	3967.09	3796.81	3520.66	2623.66	4216.09	3410.04	3451.41
FA 22:1	4812.15	4319.58	5180.28	5866.61	4474.28	4934.44	3746	3781.17	2935.26	5320.08	4647.82	4348.53
FA 22:2	3494.73	2224.94	2587.36	4083	2246.16	2508.8	1696.32	2440.96	1918.18	3232.32	2007.24	1794.1
FA 22:3	5373.17	2189.38	763.406	1451.76	2259.93	1761.91	1529.28	1654.27	1099.7	1786.25	1402.28	1704.91
FA 22:4	1535.83	2037.4	1741.92	2302.38	2726.49	2995.05	2179.71	2926.98	1557.53	2210.84	1370.23	1858.16
FA 22:5	3115.91	2334.13	2312.9	3388	2560.29	3185.34	2212.97	3461.11	2038.23	2646.42	2191.06	1912.87
FA 23:0	3621.96	3350.73	3855.06	3280.37	3390.38	3471.21	3498.02	3595	2902.2	3473.42	3228.67	3289.48
FA 23:1	4594.5	3922.75	4644.8	3651.78	3728.82	4487.58	3175.85	3508.32	2898.43	3118.58	1881.28	3104.81
FA 24:0	4381.61	3509.56	3952.38	4294.71	3765.94	4194.34	4712.4	3758.07	2328.5	4378.08	3285.87	3330.46
FA 24:1	3680.98	3214.73	3078.08	3707.31	3837.11	3995.97	5168.43	3766.41	2892.28	4570.48	3353.58	3787.4
FA 24:2	1460.98	1028.75	1333.54	1344.98	1997.47	2881.47	1662.23	1685.74	1015.19	1871.51	1156.42	1116.37
FA 24:4	861.542	710.8	465.006	1061.68	1177.79	1232.03	820.426	1053.9	766.695	894.784	509.965	686.963
FA 24:5	649.338	2172.52	629.675	1001.99	1002.98	1710.58	1144.19	1564.2	1481.26	1349.56	613.016	855.197
FA 25:8	990.458	1099.09	1131.38	1266.98	1695.76	2388.25	2498.49	2937.53	4827.19	5890.6	3671.25	4985.05
FA 27:3	2325.61	1596.8	1325.5	1890.42	4223.26	5594.98	4537.75	1883.53	315.242	615.839	550.886	825.732
FA 27:8	1993.24	2097.58	2209.61	2407.62	2164.68	2335.59	3627.55	5152.7	10105.8	9138.53	6115.45	8477.31
FA 28:8	6928.96	6688.6	8181.64	8827.77	6644.45	8435.6	6805.27	7488.61	9736.7	12873.1	10791.7	14091
FA 32:10	1241.36	640.777	1080.24	3832.36	1834.24	5524.06	1356.41	6212.41	2407.67	1572.81	1451.1	4848.44
FA 40:8	159.444	322.825	134.361	176.184	158.618	259.384	349.973	477.691	110.198	169.217	134.62	153.656
FA 41:5	2978.99	2550.1	2974.43	3552.82	3247.06	3470.82	2835.89	2913.83	3478.01	3925.72	2906.48	3546.76
FA 42:5	2859.19	2461.02	2744.41	3329.9	2502.38	2676.1	2444.93	2371.85	2436.71	2675.4	2442.98	2294.09
FA 43:5	2034.12	1746.07	2471.06	2515.88	1763.89	2768.3	2328.08	2327.78	2299.7	2539.25	1808.85	2229.9
FA 45:5	2441.06	2473.8	88.9217	3834.48	3177.01	3070.06	2534.92	2593.66	3215.12	3119.5	2474.79	3067.01
PC 30:0	16.661	14.3779	13.6822	10.8431	13.4419	13.3234	18.1998	16.4958	12.3013	12.9755	11.4466	13.3994
PC 31:0	26.5903	28.9591	26.2077	22.9471	37.1714	38.9576	46.3252	47.0974	30.0344	28.8252	24.5947	29.7588
PC 32:0	38.2011	39.4706	35.79	33.7259	44.121	40.5821	46.7057	43.7941	44.736	42.2763	38.9331	47.4612
PC 32:1	0.0953383	45.2786	0.150064	54.0686	47.0158	21.1854	44.4009	41.0318	60.3959	91.1994	75.074	103.769
PC 32:2	256.232	166.436	194.07	188.777	165.649	183.654	172.649	172.716	162.577	195.533	184.556	204.481
PC 33:0	33.6057	39.8609	31.7457	22.4276	73.1706	66.0944	57.825	74.648	62.4915	53.4741	47.87	49.0874
PC 33:1	210.793	191.272	187.841	214.934	242.052	185.215	176.467	188.136	238.469	289.006	227.048	302.077
PC 33:2	871.719	522.808	584.142	682.261	913.961	876.884	802.019	774.774	486.369	522.427	455.631	495.864
PC 34:0	64.3429	64.9641	69.1633	56.8414	54.3819	66.6094	66.433	64.4069	66.6993	60.9737	58.5937	70.7423
PC 34:1	250.05	220.826	228.827	240.416	198.051	149.85	151.944	157.751	220.397	271.132	235.089	307.59
PC 34:2	626.492	484.203	570.579	573.003	569.314	552.839	525.484	492.909	440.637	509.918	472.138	502.737
PC 34:4	72.0959	105.019	95.7151	80.035	97.7108	100.76	104.355	111.527	110.516	119.028	101.475	125.372
PC 35:1	300.11	281.686	273.294	271.939	359.121	312.718	313.971	319.095	367.911	400.465	333.834	435.459
PC 35:2	1014.05	829.943	886.119	840.757	1381.74	1596.12	1487.32	1275.38	808.593	824.905	727.563	826.457
PC 35:3	838.446	728.262	776.138	751.128	1111.5	913.235	986.027	929.74	735.074	820.647	682.804	719.358
PC 35:4	387.452	349.15	369.112	330.603	369.455	427.278	395.88	372.157	284.112	275.254	283.478	269.458
PC 36:0	374.565	373.758	427.442	354.558	263.402	361.142	363.997	332.291	350.883	321.986	298.228	341.026
PC 36:1	219.797	199.316	217.466	188.45	175.745	152.275	159.707	147.385	193.446	238.534	208.975	249.781
PC 36:2	599.837	523.988	559.946	526.105	559.394	584.337	561.864	515.315	461.373	527.092	469.587	524.413
PC 36:3	529.311	525.447	571.808	519.757	582.908	523.638	525.886	522.349	503.574	637.527	603.014	595.503
PC 36:4	844.541	605.027	663.833	674.24	712.873	832.495	829.121	596.738	386.285	505.349	447.352	482.768
PC 36:5	472.998	408.271	472.542	432.298	369.971	376.707	394.589	325.198	266.38	347.531	319.176	340.935
PC 36:6	72.6508	84.1377	92.9084	67.953	68.6802	62.7291	83.5876	110.938	93.3671	93.9726	84.0184	129.542
PC 37:1	139.159	172.119	132.227	132.876	828.94	543.6	447.758	526.753	635.154	713.976	663.897	747.814
PC 37:2	1269.07	1179.13	1303.04	1035.39	1804.1	2084.62	1990.84	1697.05	1305.4	1646.13	1312.14	1545.32
PC 37:3	1280.19	622.037	1422.41	1144.31	1511.47	1611.16	1537.8	1456.4	982.81	618.523	815.505	725.179
PC 37:4	375.079	453.373	426.948	321.063	393.054	487.442	374.615	407.197	425.42	233.752	312.014	316.116
PC 37:5	81.7129	78.1061	117.232	124.332	531.144	685.858	431.509	597.831	716.988	552.4	273.832	286.097
PC 37:6	289.331	210.158	226.49	300.658	254.78	248.694	225.299	336.142	311.419	240.798	198.97	228.681
PC 38:1	149.799	175.905	185.766	146.989	146.645	107.701	110.546	117.776	200.013	226.601	189.508	220.704
PC 38:2-1	612.282	1126.17	1276.57	1426.09	1132.08	1123.67	1162.11	974.071	1066.54	1233.05	1058.85	1196.41
PC 38:2-2	279.724	327.142	339.471	277.484	350.088	267.13	291.814	263.542	328.967	418.327	359.317	407.664
PC 38:3	615.675	724.858	782.272	585.124	433.862	400.027	438.494	453.292	632.041	676.56	644.224	754.592
PC 38:4	260.206	314.455	314.195	241.712	195.692	215.653	217.619	256.855	288.651	236.05	248.287	257.996
PC 38:5	215.645	321.601	351.01	235.041	211.518	184.073	218.108	273.913	306.75	280.315	296.855	284.335
PC 38:6	320.324	306.419	332.899	308.728	225.222	218.313	229.217	267.877	262.725	278.284	256.89	277.974
PC 38:7	238.745	274.137	206.866	268.157	132.547	97.3514	148.774	186.751	263.138	296.282	293.62	340.656
PC 39:4	446.866	516.412	560.149	370.63	469.275	549.878	547.699	612.622	604.685	504.01	510.012	483.739
PC 39:5	22.4131	26.7392	29.3374	17.0972	28.2121	30.1355	29.0961	47.0937	37.336	28.2304	24.8796	29.3755
PC 39:6	352.945	333.188	361.501	322.338	395.31	495.859	458.693	553.049	362.844	300.411	282.199	316.688
PC 39:7	268.151	327.575	306.643	244.333	299.197	274.744	390.259	436.775	401.718	369.924	328.506	351.663
PC 40:0	244.273	227.527	300.807	259.742	307.112	345.071	314.161	259.249	295.184	255.18	257.183	268.088
PC 40:1	64.2248	79.9219	69.3264	65.644	56.9865	68.5459	51.671	43.9501	125.181	13.675	87.636	74.2566
PC 40:4	180.02	196.578	181.289	176.864	179.3	170.875	158.171	162.96	157.333	156.95	144.167	184.08
PC 40:5	133.739	173.6	140.41	132.135	140.081	160.286	153.717	167.919	193.031	187.531	172.118	234.833
PC 40:6	358.308	352.244	368.616	340.736	255.897	303.991	292.99	304.752	295.403	275.913	284.511	295.693
PC 40:7	359.167	460.426	502.922	411.565	379.345	325.477	412.719	495.909	452.975	476.137	456.224	470.173
PC 40:8	113.106	104.525	105.832	90.2014	66.5272	83.3021	105.945	113.688	87.9919	86.6274	83.8181	81.7935
PC 42:1	25.3673	17.3965	20.9141	24.9666	41.3708	40.2143	44.063	31.5722	32.3638	24.2284	25.6761	39.4915
PC 42:10	192.137	273.503	255.925	194.812	133.133	146.889	215.664	192.334	282.579	258.23	268.345	310.117
PC 42:2	307.541	233.257	229.44	241.189	380.375	328.205	338.69	260.117	175.152	208.279	170.087	213.005
PC 42:3	427.834	385.186	423.716	447.586	460.809	399.071	584.801	349.527	273.325	367.813	265.494	393.76
PC 42:4	41.2976	76.4641	91.5432	83.3285	95.1124	84.3791	92.9781	93.7031	73.4437	104.275	63.6257	90.9569
PC 42:5	168.376	31.1957	149.631	155.979	126.838	63.2005	70.9627	97.3125	133.079	159.6	132.555	126.533
PC 42:6	15.9472	1007.51	1120.63	1486.18	588.779	292.341	411.995	430.743	886.178	800.93	796.536	866.051
PC 42:7	451.425	559.478	551.737	527.862	443.447	264.378	352.164	494.805	596.232	562.515	582.462	552.356
PC 42:8	172.409	287.536	228.24	229.757	213.119	180.903	230.934	339.4	194.825	138.575	183.69	146.468
PC 44:12	70.2138	76.6968	75.5227	72.1245	39.5035	64.0769	83.4392	68.1618	92.539	89.2572	96.0081	116.147
PC 44:4	152.719	134.062	125.644	141.474	232.732	221.908	209.931	193.003	175.476	344.107	170.798	193.536
PC O-18:2	6859.48	5719.17	5910.3	6070.77	5004.04	4630.15	5812.96	5181.9	4013.72	4828.33	4404.43	5450.9
PC O-20:4	4195.6	5503.12	5106.02	4034.93	3432.88	2845.94	4084.06	4329.26	4301.4	3835.94	3945.7	4874.92
PC O-22:5	4306.35	3615.24	3493.64	3600.5	2325.87	1641.77	2476.15	2222.29	2783.32	2734.78	2267.89	2976.55
PC O-30:0	46.5938	76.849	43.0755	46.995	25.4267	21.955	49.1475	34.5436	28.2464	12.9512	7.38569	23.4351
PC O-32:0	80.3016	91.0103	76.8344	71.2895	77.3111	89.7775	84.4469	86.7579	68.9058	55.8136	55.6046	71.0472
PC O-32:1	48.6892	41.7648	48.5533	44.3409	55.5037	61.6524	57.2182	50.2918	34.3113	43.3526	37.7938	45.0506
PC O-32:2	98.0107	45.7393	73.9565	102.394	51.3866	36.5574	63.5773	65.7019	13.2273	23.9849	28.3005	17.0617
PC O-34:0	58.2955	58.0774	52.4244	45.3213	35.2579	49.242	49.2476	47.6154	32.9192	33.2233	27.0388	37.6491
PC O-34:1	84.6545	90.2907	94.965	82.829	93.6026	100.132	107.536	100.973	82.2523	77.3891	69.5025	87.4892
PC O-34:2	302.937	256.343	274.843	321.731	272.936	296.775	272.722	243.232	230.298	254.613	205.232	250.512
PC O-34:3	490.136	389.399	450.863	460.285	381.46	376.423	397.311	302.371	236.268	265.796	221.479	339.753
PC O-34:6	129.915	121.715	44.8193	79.0553	56.4085	62.7495	136.22	78.1864	32.389	39.337	47.6759	38.3893
PC O-36:0	136.217	99.9239	125.693	148.273	42.3158	31.1853	54.7593	61.8596	52.6202	37.6867	29.7306	29.2028
PC O-36:2	328.542	304.314	346.541	323.507	247.389	276.172	279.58	231.771	201.717	211.715	174.935	203.947
PC O-36:3	527.163	463.019	581.15	532.735	516.07	656.288	664.959	529.589	376.165	430.492	302.51	461.208
PC O-36:4	298.646	303.065	301.098	306.358	340.377	364.794	320.659	311.046	274.347	224.17	210.889	263.758
PC O-36:5	113.49	116.061	125.514	105.276	123.542	138.465	132.673	101.664	77.2146	68.2288	67.9912	81.6715
PC O-36:6	486.536	423.363	482.666	434.68	368.549	369.706	394.589	332.378	270.598	381.51	352.375	379.725
PC O-37:2	40.5547	53.7402	56.2091	41.4566	66.8461	61.7429	75.6868	61.891	63.579	78.5925	65.6623	79.3739
PC O-37:6	33.0851	30.8956	25.9325	29.0912	17.5797	20.2326	20.2526	7.42495	9.23772	11.8713	8.72709	12.8398
PC O-38:4	225.399	219.405	229.541	206.077	284.964	291.768	235.045	243.641	177.977	140.187	129.196	183.605
PC O-38:5	261.182	336.602	348.89	284.903	441.54	479.937	424.443	393.388	354.929	275.321	263.268	331.075
PC O-38:6	27.2231	30.4899	29.301	29.9346	23.6172	28.9383	28.5879	28.3575	20.1844	17.9293	17.7284	18.9126
PC O-38:7	75.9891	64.6366	74.7315	74.3448	64.716	77.4546	81.9987	68.7287	53.2654	49.3418	49.7387	56.4262
PC O-39:6	5.87396	9.16466	7.08704	2.24882	3.45101	9.68914	13.6045	4.46513	1.66209	1.96495	1.1283	2.67509
PC O-40:4	636.104	771.903	856.51	729.472	658.754	743.848	648.391	536.747	536.088	388.888	381.243	492.77
PC O-40:6	270.279	303.524	19.7185	16.7602	212.334	267.408	231.456	203.524	233.476	189.933	174.442	195.224
PC O-40:7	97.2284	112.46	119.063	114.952	130.689	170.543	150.125	121.598	104.66	82.6237	81.7435	104.141
PC O-40:8	48.9704	44.5984	46.6177	44.9332	49.8332	49.8638	62.3288	52.3848	39.2739	40.8229	40.6547	39.1957
PC O-40:9	12.8752	19.7997	16.7744	10.8081	35.5041	20.2849	28.9135	15.6922	9.57864	10.8354	40.85	10.3279
PC O-42:4	448.385	466.126	520.189	503.06	336.644	361.02	291.395	262.959	221.511	183.959	178.162	199.515
PC O-44:5	184.38	270.268	380.986	280.512	186.984	291.872	186.485	269.494	268.414	224.855	192.5	260.866
PE 32:1	127.744	41.401	25.6265	32.1512	18.9814	21.6551	20.8743	20.7818	13.2039	30.1767	22.447	43.8342
PE 34:0	38.1994	43.2376	39.081	34.5746	49.7825	54.1354	53.8652	41.6219	48.1775	41.6044	34.7527	55.8536
PE 34:1	52.4054	35.4293	28.3355	24.9857	29.8538	30.4181	37.2963	28.0335	30.0515	35.6454	23.9513	36.9046
PE 34:2	127.608	63.847	52.8771	64.2669	68.4728	76.0277	74.1194	40.3433	37.4818	58.8067	43.275	44.4281
PE 34:3	238.036	79.3201	35.3348	54.0015	25.029	35.2206	32.4902	26.3489	20.668	40.9301	26.8768	38.1328
PE 35:1	28.8133	25.0087	9.87392	15.3866	38.0946	42.6076	45.6447	28.162	31.47	33.2501	20.2152	35.2901
PE 35:2	65.5623	48.1551	36.4728	32.2186	87.806	86.6565	87.7281	55.1337	37.7463	63.0176	39.1522	47.0246
PE 36:1	25.4189	20.7818	16.1115	14.6038	23.8602	23.2594	27.0758	14.9172	15.8933	18.1175	15.3325	18.2604
PE 36:2	75.688	53.0508	44.6505	43.9784	63.9168	63.982	69.5609	38.0076	35.2447	49.4273	37.7749	43.3019
PE 36:3	112.302	55.3755	38.9815	44.4912	44.6198	44.9818	53.9998	35.4906	33.4025	45.3313	33.1764	38.2089
PE 36:4	52.4246	29.8541	26.7683	29.2928	25.5453	21.4436	27.1671	24.5834	23.454	31.3933	22.8339	27.1999
PE 36:5	91.2527	28.7059	24.0237	27.3697	12.9412	13.3691	25.6785	19.9943	28.0879	35.315	26.4068	43.8374
PE 37:1	17.9277	6.39147	7.10909	11.9145	60.9131	65.6386	60.6083	31.6802	20.642	34.1733	6.01115	43.7489
PE 37:2	77.0465	63.4455	49.9383	40.4132	154.887	156.698	182.633	91.2826	77.5791	143.253	93.3434	106.35
PE 37:4	28.1771	18.0118	18.4078	17.6526	23.4283	20.9323	24.4262	16.0628	15.3947	16.7107	15.9236	16.1258
PE 37:6	33.2551	14.0647	19.7024	25.3192	33.8837	20.8594	26.1173	18.2422	22.2428	18.598	3.0636	34.61
PE 38:1	21.8182	20.3927	17.3608	19.0968	17.3733	16.5801	21.8731	8.65409	24.2727	35.739	23.3284	35.4629
PE 38:2	55.5335	42.052	28.1055	30.7338	28.219	23.8209	21.8361	17.4304	25.1102	32.308	23.3157	31.4836
PE 38:3	37.1751	24.7978	23.9428	24.7468	26.8635	17.591	22.4025	17.6551	19.7722	25.4849	19.9346	23.2407
PE 38:4	33.6296	21.2242	18.3443	18.2336	15.2363	14.31	17.8772	12.8768	12.1328	14.2727	12.2399	13.5843
PE 38:5	45.8734	27.3275	23.8859	22.4432	21.2749	17.3373	25.3167	20.5457	31.1811	34.5734	24.5107	31.3886
PE 38:6	43.5129	24.67	23.1972	28.5569	23.1749	18.5136	20.7606	18.6209	22.4358	31.7377	21.0363	25.5929
PE 38:7	154.878	64.867	32.1377	41.4087	11.1554	10.7048	16.3733	12.774	17.1048	30.1799	17.8524	27.8412
PE 39:4	34.485	25.7572	22.6778	21.1775	36.2205	35.9046	35.9503	24.1522	23.4811	30.39	23.1549	23.718
PE 39:6	24.948	11.742	8.46394	9.56326	16.358	15.2728	23.0081	19.522	15.5644	17.2762	11.0932	9.84303
PE 40:4	3.86294	4.34336	3.22851	2.75649	1.10138	2.33926	2.84272	3.79436	3.36187	2.35992	1.61291	3.81455
PE 40:5-1	40.686	21.7804	26.7572	28.0973	21.3346	25.5586	28.9642	21.1237	59.0686	36.6519	30.2483	52.3108
PE 40:5-2	11.1153	9.32312	4.24333	5.64828	5.00005	4.51624	12.4752	13.8792	4.6734	6.04578	4.47339	5.60178
PE 40:6	20.241	10.9831	8.33873	10.3283	6.3657	5.93427	9.99584	7.41043	6.38977	8.44695	6.3629	9.07734
PE 40:7	78.6102	39.0361	33.0501	34.8336	30.5181	23.9129	35.5645	28.6129	40.2299	47.8327	32.4592	36.2155
PE 41:6	17.0589	9.74576	2.96086	10.5403	16.3509	15.4413	22.6413	14.6981	6.83763	16.8373	10.2184	15.0354
PE 42:7	38.9708	21.0401	13.9739	22.2127	17.161	7.17026	17.1983	11.6636	17.0907	26.8551	16.2711	16.809
PE O-18:1	642.832	692.555	619.6	588.944	719.522	588.274	699.217	590.389	506.17	607.564	585.282	715.13
PE O-20:0	3477.37	3798.77	3613.11	2766.23	2752.67	2938.4	2507.05	2308.37	2247.05	2620.54	2171.83	2245.1
PE O-20:2	9473.44	7767.12	8649.07	8303.59	7349.13	6723.16	7534.28	6753.06	5580.82	7721.7	6622.99	8592.47
PE O-20:4	3183.65	3418.37	3030.89	3158.1	2523.98	1947.39	2586.78	2248.08	2303.09	2298.78	2357.54	3416.91
PE O-32:1	63.2029	44.0536	40.8341	30.3419	24.593	40.824	36.4214	24.5259	35.9348	34.4891	30.2412	48.1432
PE O-34:1	72.9504	48.6266	53.9181	50.9364	42.3518	33.7727	42.2034	39.1262	24.052	30.4936	28.7881	29.0954
PE O-34:2	19.0584	12.9569	14.0652	12.2349	7.84518	8.16173	10.1228	13.3485	9.20904	8.77914	8.77706	11.6271
PE O-34:3	148.167	92.3618	87.1724	104.491	43.3408	39.9702	40.1819	32.8705	35.9816	47.1647	36.6295	63.3587
PE O-35:5	147.658	31.5924	58.028	39.2878	110.698	47.6715	26.0757	38.0819	13.9043	6.83012	15.2705	19.5687
PE O-36:1	516.552	400.661	582.073	518.259	354.217	369.354	286.458	259.649	280.029	323.374	267.603	380.099
PE O-36:2	13.767	11.2302	10.7004	9.40779	9.86212	9.35108	11.2326	9.50983	7.41417	6.72363	7.20195	8.76645
PE O-36:3	55.3084	40.6555	44.8127	41.6433	31.3448	33.2464	31.754	26.0794	22.9018	22.7955	19.9989	25.9256
PE O-36:4	65.4723	75.8413	75.8259	78.2063	24.7018	54.1473	43.9241	41.2372	33.4715	55.1333	30.3459	34.6691
PE O-36:5	20.8102	16.6372	17.5736	14.5073	11.0574	11.61	12.9465	9.71728	8.40635	8.54027	8.97018	11.0839
PE O-36:6	154.522	85.9931	112.241	113.705	57.5253	55.24	67.7072	49.5725	38.815	54.7826	47.2562	49.956
PE O-36:7	320.68	193.835	197.273	223.29	60.8627	50.3504	82.6653	66.0307	44.1035	49.4095	36.7444	65.6343
PE O-37:5	39.1527	32.7483	36.2834	29.3894	28.1761	28.9103	30.1107	21.6708	16.2252	14.9233	13.1308	22.1495
PE O-37:7	340.761	217.598	306.542	318.801	106.809	82.375	88.9465	101.499	88.5188	95.5402	123.007	133.584
PE O-38:1	527.161	486.455	603.127	504.893	381.776	366.656	249.415	268.757	244.842	202.104	207.303	251.353
PE O-38:2	20.4254	16.2365	23.9403	13.4674	13.6712	13.5007	14.5443	9.97349	10.8235	7.86401	10.0801	13.213
PE O-38:3	45.4915	36.2222	39.9418	38.5303	30.2606	35.0523	24.4008	17.5074	15.4513	12.7536	13.5527	15.0223
PE O-38:4	249.478	276.744	312.704	246.491	284.968	309.805	257.398	230.344	191.622	185.521	179.003	203.62
PE O-38:5	45.7183	41.6257	44.3308	37.6747	30.0687	35.4064	31.0145	26.2872	21.1367	19.5789	19.2296	24.5969
PE O-38:6	17.6227	14.6242	14.9209	12.8504	10.4997	9.49565	10.019	8.76408	10.0893	10.7878	9.97598	13.6104
PE O-38:7	34.3372	28.6676	32.1975	31.1022	17.3463	19.7247	21.114	19.6895	18.0114	20.0665	18.2543	21.3362
PE O-38:8	23.6524	34.5383	15.1496	18.7328	13.3938	6.46164	20.6317	17.214	19.5954	25.2493	15.0922	19.4245
PE O-39:4	290.041	284.077	404.102	319.04	416.942	487.762	345.233	343.733	261.688	230.778	235.58	252.523
PE O-39:5	87.0909	82.0044	135.899	69.915	86.2805	105.156	79.6057	74.3717	45.6732	37.3984	37.1465	46.8598
PE O-39:6	406.885	5.92258	30.613	20.6857	241.276	307.933	214.828	198.626	263.097	8.19956	216.826	278.277
PE O-39:7	55.4473	42.696	46.2652	51.2146	26.9721	31.0367	28.8097	24.4913	22.3716	30.0261	24.0898	30.2811
PE O-39:8	124.061	47.523	126.441	104.427	53.8091	10.2049	18.5817	27.1882	10.4036	12.8919	32.2853	14.1468
PE O-40:3	95.0477	100.803	111.418	105.468	78.7279	86.6854	57.2481	67.4433	41.2735	24.8088	22.0543	37.8999
PE O-40:4	372.872	402.366	495.635	401.236	429.648	460.899	370.678	347.035	280.724	231.163	218.587	286.74
PE O-40:5	11.8362	12.223	13.7083	12.6927	7.61866	10.2436	7.78268	7.16961	6.59521	5.77311	5.15814	7.31613
PE O-40:6	246.688	246.018	284.884	244.342	129.895	154.28	131.85	115.94	123.712	129.019	114.192	126.588
PE O-40:7	40.6071	36.8096	43.1338	36.35	25.4364	31.3439	29.9642	25.8901	22.5986	23.0839	22.2738	25.0436
PE O-40:9	31.1712	25.1264	27.7365	26.382	12.0752	15.9098	16.3591	11.8723	10.2856	10.7826	10.8229	12.1292
PE O-41:6	29.5852	21.0922	379.876	338.592	339.861	354.806	271.5	231.435	435.284	409.018	304.922	395.384
PE O-41:7	97.657	57.8846	90.638	71.6549	76.3234	112.626	69.6955	56.2147	53.9896	44.1604	42.65	62.9659
PE O-42:5	76.2976	67.0638	86.2578	99.6947	46.1861	47.8633	29.7504	40.2759	43.0423	27.44	12.3588	30.2931
PE O-42:6	1153.35	162.751	1334.47	142.136	139.449	187.957	133.991	105.728	82.8057	59.803	66.3353	107.117
PE O-42:7	386.575	329.872	400.034	351.371	211.609	233.24	214.884	201.361	187.902	171.32	167.251	186.918
PE O-42:8	147.158	114.871	140.213	103.754	82.7923	85.7492	75.9065	84.1478	81.7705	80.7039	65.3753	83.7445
PE O-44:5	121.498	187.725	148.789	453.545	420.575	485.106	309.229	476.422	272.36	303.282	190.296	199.98
PE O-44:6	267.196	272.961	287.373	293.263	285.732	321.267	239.992	246.954	172.904	96.1518	135.17	101.591
PE O-44:8	436.765	474.292	578.139	474.144	327.611	429.934	311.298	369.748	301.833	275.659	262.605	311.482
PG 32:0	3.26609	12.8832	1.60238	1.2163	1.16968	1.09362	17.8775	36.6853	1.00165	1.59372	1.18701	2.60965
PG 34:1	14.5859	12.0288	5.94351	7.24145	5.48671	5.72004	10.3256	9.79133	2.64925	3.48528	3.25003	3.81658
PG 34:2	15.6362	9.57223	6.49694	8.90773	7.34049	8.51284	10.2436	6.58888	4.74317	7.6352	5.47418	6.97597
PG 36:1	44.6358	26.7132	29.9704	35.0425	42.3405	38.5255	48.472	29.7215	26.4646	22.812	26.94	21.1758
PG 36:3	37.3425	13.5263	6.85415	9.66867	5.51595	5.43663	7.50377	4.63332	1.46728	3.13481	1.33731	2.08788
PG 36:4	28.6282	21.5003	15.8885	7.9031	11.4136	14.0598	21.6636	9.76166	6.36699	5.25619	3.67572	4.4238
PG 40:7	22.4773	15.838	4.11502	2.84102	0.633788	1.07207	6.31234	3.36512	2.36094	3.44597	1.76251	2.45286
PG 42:10	4.44323	12.3859	11.0648	1.81758	10.8821	14.6868	18.3347	17.142	9.47085	1.44318	2.80432	5.7507
PG 44:12	8.75099	11.5374	8.97069	5.57286	6.56159	8.32877	10.496	13.3533	4.91329	5.26146	4.86033	4.44986
PI 34:2	747.945	540.84	669.718	697.138	610.476	683.872	611.327	465.563	388.781	486.829	414.282	464.759
PI 35:2	642.965	471.544	582.953	538.124	797.796	973.866	885.854	652.191	434.601	528.098	416.378	542.269
PI 36:2	455.798	347.074	418.912	422.213	435.06	467.507	451.081	358.614	288.244	357.481	289.068	343.964
PI 36:4	352.98	319.558	380.09	345.08	242.232	242.625	237.724	207.629	225.101	286.105	262.947	319.359
PI 36:5	521.623	392.722	483.413	492.518	351.034	429.102	374.735	325.625	298.773	361.223	265.954	395.11
PI 37:2	844.577	629.301	957.035	643.388	1205.22	1402.54	1177.79	889.657	840.637	1033.65	711.415	917.423
PI 37:4	339.213	297.725	340.749	288.96	346.974	419.224	378.059	382.997	302.949	317.34	274.746	315.814
PI 38:3	245.88	253.896	324.35	230.417	188.645	134.821	164.533	187.188	330.093	414.918	336.453	403.257
PI 38:4	230.641	231.359	273.537	216.968	153.108	147.132	159.959	162.145	216.853	223.983	204.327	240.507
PI 38:6	147.534	119.03	126.833	122.172	115.533	129.274	125.666	113.423	95.2642	133.743	107.821	133.936
PI 39:4	333.254	319.638	438.07	309.585	389.452	426.199	376.054	369.247	405.586	394.256	352.938	381.193
PI 39:6	157.643	141.319	154.782	129.905	212.842	264.336	256.9	215.034	173.536	158.284	148.736	141.669
PI 40:4-1	71.8465	94.5518	101.93	69.9754	95.9189	61.5715	75.2759	81.1164	149.615	171.598	140.338	191.42
PI 40:4-2	686.334	461.557	660.552	667.834	358.916	145.812	230.481	241.737	623.138	749.99	591.433	665.185
PI 40:5	233.592	214.589	277.323	213.657	78.8982	64.3643	69.2307	81.0922	90.3894	115.633	101.275	132.003
PI 40:6	104.315	99.773	112.742	91.7167	101.061	104.048	112.006	106.738	105.75	119.61	105.278	113.208
PS 38:4	6.31173	8.19155	7.15974	3.49961	2.56639	2.78239	6.70104	5.83574	7.17966	4.61387	3.50957	6.82845
PS 39:0	376.998	303.377	425.038	368.565	288.858	356.98	260.274	307.776	326.525	452.506	370.84	424.537
PS 40:6	4.56134	5.25292	2.45024	1.08519	0.823821	1.13088	5.41739	4.09639	1.66357	1.02642	1.09343	1.8359
PS 44:10	121.716	101.432	109.972	121.532	106.004	107.626	111.879	100.178	87.7993	108.794	94.1118	111.491
PS O-36:0	60.5722	54.6311	66.8552	56.5138	76.6681	85.0108	68.2322	62.4974	44.0685	60.1862	49.8389	61.2738
PS O-41:1	49.727	69.2383	76.2839	52.0779	91.5352	84.3977	89.4736	78.0703	80.1276	107.063	84.9312	105.685
SL 33:0;O	1844.49	1138	1438.84	1471.99	864.871	494.274	601.121	648.831	1086	1021	1146.02	1273.09
SL 34:0;2O	2692.27	1862.45	2304.33	2088.26	1492.56	851.963	982.598	1230.06	54.7924	41.4062	45.1014	73.1294
ST 27:1;O;Hex	60.4493	59.8686	50.395	41.7808	62.8306	83.3871	88.7159	52.2009	232.755	233.346	233.028	251.45
ST 27:1;O;S	506.384	564.909	563.675	419.824	560.796	590.053	539.647	489.087	500.79	581.361	507.621	473.762
ST 28:1;O;S	675.035	616.992	628.956	481.113	800.346	796.028	565.975	625.865	480.493	569.063	413.135	588.526
ST 28:2;O;Hex	258.884	150.43	211.696	186.615	123.888	147.299	150.108	141.602	119.061	156.261	98.1518	105.574
ST 28:2;O;S	394.452	505.891	532.611	402.284	685.5	878.789	509.773	651.806	425.23	418.312	429.708	549.118
ST 29:1;O;Hex	341.002	243.992	239.508	433.017	204.871	538.835	189.115	399.312	143.575	178.133	168.398	191.779
ST 29:1;O;S	1282.3	1135.35	1265.08	1179.75	1196.65	1261.88	915.281	987.359	940.421	804.106	782.075	917.345
ST 29:2;O;Hex;FA 16:0	40.5955	57.686	63.185	41.3449	91.8839	88.5114	81.7168	81.2088	80.4574	98.3771	81.0262	102.716
ST 42:1	20.3843	17.3322	17.5287	13.6656	19.7375	19.1849	23.3025	23.8638	17.0769	18.5554	16.3003	19.1052
